# Supplementary material for: The interconnectedness of energy consumption with economic growth: A granger causality analysis
Source: Heliyon. 2024 Aug 28;10(17):e36709. doi: 10.1016/j.heliyon.2024.e36709 (PMC11402754; doi:10.1016/j.heliyon.2024.e36709)
Supplement: Multimedia component 1 [file mmc1.xlsx]

## Sheet: data set
Country Catergory	Country	Year	GDP	REC	NREC
Economies in Transition	Albania	1990	-9.57564	25.5181	74.4819
Economies in Transition	Albania	1991	-28.0021	32.9982	67.0018
Economies in Transition	Albania	1992	-7.18711	46.8133	53.1867
Economies in Transition	Albania	1993	9.55941	51.152	48.848
Economies in Transition	Albania	1994	8.30287	51.4595	48.5405
Economies in Transition	Albania	1995	13.3223	50.6097	49.3903
Economies in Transition	Albania	1996	9.1	51.6364	48.3636
Economies in Transition	Albania	1997	-10.92	55.9533	44.0467
Economies in Transition	Albania	1998	8.82942	49.9834	50.0166
Economies in Transition	Albania	1999	12.8908	42.7183	57.2817
Economies in Transition	Albania	2000	6.94622	41.36	58.64
Economies in Transition	Albania	2001	8.29331	39.04	60.96
Economies in Transition	Albania	2002	4.53652	35.82	64.18
Economies in Transition	Albania	2003	5.52864	33.67	66.33
Economies in Transition	Albania	2004	5.51467	35.84	64.16
Economies in Transition	Albania	2005	5.52642	36.77	63.23
Economies in Transition	Albania	2006	5.90266	31.62	68.38
Economies in Transition	Albania	2007	5.98326	32	68
Economies in Transition	Albania	2008	7.50004	35.79	64.21
Economies in Transition	Albania	2009	3.35429	37.09	62.91
Economies in Transition	Albania	2010	3.70694	36.99	63.01
Economies in Transition	Albania	2011	2.54541	35.84	64.16
Economies in Transition	Albania	2012	1.41724	39.91	60.09
Economies in Transition	Albania	2013	1.00202	41.14	58.86
Economies in Transition	Albania	2014	1.77445	38.56	61.44
Economies in Transition	Albania	2015	2.21873	38.47	61.53
Economies in Transition	Albania	2016	3.31498	39.43	60.57
Economies in Transition	Albania	2017	3.80223	37.07	62.93
Economies in Transition	Albania	2018	4.01936	38.11	61.89
Economies in Transition	Albania	2019	2.08806	40.2	59.8
Developing Countries	Algeria	1990	0.800001	0.177228	99.8228
Developing Countries	Algeria	1991	-1.2	0.323692	99.6763
Developing Countries	Algeria	1992	1.8	0.289771	99.7102
Developing Countries	Algeria	1993	-2.1	0.476342	99.5237
Developing Countries	Algeria	1994	-0.899997	0.40396	99.596
Developing Countries	Algeria	1995	3.79999	0.42248	99.5775
Developing Countries	Algeria	1996	4.1	0.389526	99.6105
Developing Countries	Algeria	1997	1.1	0.472148	99.5279
Developing Countries	Algeria	1998	5.1	0.544071	99.4559
Developing Countries	Algeria	1999	3.2	0.510018	99.49
Developing Countries	Algeria	2000	3.8	0.43	99.57
Developing Countries	Algeria	2001	3	0.43	99.57
Developing Countries	Algeria	2002	5.6	0.51	99.49
Developing Countries	Algeria	2003	7.2	0.47	99.53
Developing Countries	Algeria	2004	4.3	0.44	99.56
Developing Countries	Algeria	2005	5.9	0.58	99.42
Developing Countries	Algeria	2006	1.7	0.41	99.59
Developing Countries	Algeria	2007	3.4	0.41	99.59
Developing Countries	Algeria	2008	2.4	0.3	99.7
Developing Countries	Algeria	2009	1.6	0.31	99.69
Developing Countries	Algeria	2010	3.6	0.26	99.74
Developing Countries	Algeria	2011	2.9	0.18	99.82
Developing Countries	Algeria	2012	3.4	0.18	99.82
Developing Countries	Algeria	2013	2.8	0.13	99.87
Developing Countries	Algeria	2014	3.8	0.07	99.93
Developing Countries	Algeria	2015	3.7	0.06	99.94
Developing Countries	Algeria	2016	3.2	0.08	99.92
Developing Countries	Algeria	2017	1.3	0.14	99.86
Developing Countries	Algeria	2018	1.1	0.19	99.81
Developing Countries	Algeria	2019	1	0.16	99.84
Developed Countries	Andorra	1990	3.78139	14.2736	85.7264
Developed Countries	Andorra	1991	2.546	14.2736	85.7264
Developed Countries	Andorra	1992	0.929214	14.3088	85.6912
Developed Countries	Andorra	1993	-1.03148	13.919	86.081
Developed Countries	Andorra	1994	2.38318	14.561	85.439
Developed Countries	Andorra	1995	2.7575	14.481	85.519
Developed Countries	Andorra	1996	4.64974	14.1	85.9
Developed Countries	Andorra	1997	9.06767	14.194	85.806
Developed Countries	Andorra	1998	3.19479	14.4586	85.5414
Developed Countries	Andorra	1999	4.09908	14.5499	85.4501
Developed Countries	Andorra	2000	3.52836	14.51	85.49
Developed Countries	Andorra	2001	8.11936	15.39	84.61
Developed Countries	Andorra	2002	4.54636	15.83	84.17
Developed Countries	Andorra	2003	8.6942	16.52	83.48
Developed Countries	Andorra	2004	8.13568	16.57	83.43
Developed Countries	Andorra	2005	5.3978	16.61	83.39
Developed Countries	Andorra	2006	4.80869	17.57	82.43
Developed Countries	Andorra	2007	1.55319	16.56	83.44
Developed Countries	Andorra	2008	-5.55919	17.02	82.98
Developed Countries	Andorra	2009	-5.30285	17.13	82.87
Developed Countries	Andorra	2010	-1.97496	18.67	81.33
Developed Countries	Andorra	2011	-0.00806975	18.55	81.45
Developed Countries	Andorra	2012	-4.97444	18.76	81.24
Developed Countries	Andorra	2013	-3.5476	19.14	80.86
Developed Countries	Andorra	2014	2.50447	19.45	80.55
Developed Countries	Andorra	2015	1.43414	19.32	80.68
Developed Countries	Andorra	2016	3.70968	19.32	80.68
Developed Countries	Andorra	2017	0.346072	19.15	80.85
Developed Countries	Andorra	2018	1.58877	18.58	81.42
Developed Countries	Andorra	2019	2.01555	18.4	81.6
Least Developed Countries	Angola	1990	-3.4501	72.2553	27.7447
Least Developed Countries	Angola	1991	0.991359	71.8886	28.1114
Least Developed Countries	Angola	1992	-5.83828	72.7233	27.2767
Least Developed Countries	Angola	1993	-23.9834	71.2771	28.7229
Least Developed Countries	Angola	1994	1.33936	72.2203	27.7797
Least Developed Countries	Angola	1995	15	73.9459	26.0541
Least Developed Countries	Angola	1996	13.5444	73.1396	26.8604
Least Developed Countries	Angola	1997	7.27428	73.7344	26.2656
Least Developed Countries	Angola	1998	4.69115	76.8198	23.1802
Least Developed Countries	Angola	1999	2.18149	73.4108	26.5892
Least Developed Countries	Angola	2000	3.05462	73.44	26.56
Least Developed Countries	Angola	2001	4.206	72.34	27.66
Least Developed Countries	Angola	2002	13.6657	70.42	29.58
Least Developed Countries	Angola	2003	2.99	65.14	34.86
Least Developed Countries	Angola	2004	10.95	61.92	38.08
Least Developed Countries	Angola	2005	15.03	68.38	31.62
Least Developed Countries	Angola	2006	11.55	62.13	37.87
Least Developed Countries	Angola	2007	14.01	58.49	41.51
Least Developed Countries	Angola	2008	11.17	54.88	45.12
Least Developed Countries	Angola	2009	0.86	52.41	47.59
Least Developed Countries	Angola	2010	4.86	52.51	47.49
Least Developed Countries	Angola	2011	3.47	51.06	48.94
Least Developed Countries	Angola	2012	8.54	49.47	50.53
Least Developed Countries	Angola	2013	4.95	47.95	52.05
Least Developed Countries	Angola	2014	4.82	48.23	51.77
Least Developed Countries	Angola	2015	0.94	47.84	52.16
Least Developed Countries	Angola	2016	-2.58	49.03	50.97
Least Developed Countries	Angola	2017	-0.15	56.25	43.75
Least Developed Countries	Angola	2018	-1.31631	57.36	42.64
Least Developed Countries	Angola	2019	-0.7	54.69	45.31
Developing Countries	Argentina	1990	-2.46721	8.92291	91.0771
Developing Countries	Argentina	1991	9.13311	8.74818	91.2518
Developing Countries	Argentina	1992	7.93729	9.47165	90.5284
Developing Countries	Argentina	1993	8.20698	10.1283	89.8717
Developing Countries	Argentina	1994	5.8362	10.7349	89.2651
Developing Countries	Argentina	1995	-2.84521	11.2052	88.7948
Developing Countries	Argentina	1996	5.52669	10.1939	89.8061
Developing Countries	Argentina	1997	8.11105	10.9991	89.0009
Developing Countries	Argentina	1998	3.85018	11.343	88.657
Developing Countries	Argentina	1999	-3.38546	10.3062	89.6938
Developing Countries	Argentina	2000	-0.788999	9.85	90.15
Developing Countries	Argentina	2001	-4.40884	11.51	88.49
Developing Countries	Argentina	2002	-10.8945	11.62	88.38
Developing Countries	Argentina	2003	8.83704	10.82	89.18
Developing Countries	Argentina	2004	9.02957	9.29	90.71
Developing Countries	Argentina	2005	8.85166	9.64	90.36
Developing Countries	Argentina	2006	8.04715	9.18	90.82
Developing Countries	Argentina	2007	9.00765	7.72	92.28
Developing Countries	Argentina	2008	4.05723	7.65	92.35
Developing Countries	Argentina	2009	-5.91853	8.59	91.41
Developing Countries	Argentina	2010	10.1254	8.79	91.21
Developing Countries	Argentina	2011	6.00395	8.83	91.17
Developing Countries	Argentina	2012	-1.02642	8.61	91.39
Developing Countries	Argentina	2013	2.40532	8.91	91.09
Developing Countries	Argentina	2014	-2.51262	9.79	90.21
Developing Countries	Argentina	2015	2.73116	9.4	90.6
Developing Countries	Argentina	2016	-2.08033	9.38	90.62
Developing Countries	Argentina	2017	2.8185	10.37	89.63
Developing Countries	Argentina	2018	-2.6174	10.52	89.48
Developing Countries	Argentina	2019	-2.02593	10.74	89.26
Economies in Transition	Armenia	1990	-10	2.11894	97.8811
Economies in Transition	Armenia	1991	-11.7	2.30944	97.6906
Economies in Transition	Armenia	1992	-41.8	6.67768	93.3223
Economies in Transition	Armenia	1993	-8.8	12.9368	87.0632
Economies in Transition	Armenia	1994	5.4	17.7637	82.2363
Economies in Transition	Armenia	1995	6.9	9.27435	90.7256
Economies in Transition	Armenia	1996	5.8654	12.4733	87.5267
Economies in Transition	Armenia	1997	3.32108	10.1201	89.8799
Economies in Transition	Armenia	1998	7.3	9.38056	90.6194
Economies in Transition	Armenia	1999	3.3	8.3588	91.6412
Economies in Transition	Armenia	2000	5.9	7.16	92.84
Economies in Transition	Armenia	2001	9.6	5.42	94.58
Economies in Transition	Armenia	2002	13.2	8.9	91.1
Economies in Transition	Armenia	2003	14	9.81	90.19
Economies in Transition	Armenia	2004	10.5	8.71	91.29
Economies in Transition	Armenia	2005	13.9	6.49	93.51
Economies in Transition	Armenia	2006	13.2	7.65	92.35
Economies in Transition	Armenia	2007	13.7	7.02	92.98
Economies in Transition	Armenia	2008	6.9	6.4	93.6
Economies in Transition	Armenia	2009	-14.1	7.8	92.2
Economies in Transition	Armenia	2010	2.2	9.36	90.64
Economies in Transition	Armenia	2011	4.7	8.01	91.99
Economies in Transition	Armenia	2012	7.2	6.56	93.44
Economies in Transition	Armenia	2013	3.3	6.77	93.23
Economies in Transition	Armenia	2014	3.6	7.08	92.92
Economies in Transition	Armenia	2015	3.2	10.74	89.26
Economies in Transition	Armenia	2016	0.2	13.15	86.85
Economies in Transition	Armenia	2017	7.5	12.56	87.44
Economies in Transition	Armenia	2018	5.2	11.13	88.87
Economies in Transition	Armenia	2019	7.6	10.34	89.66
Developed Countries	Australia	1990	3.57351	8.00958	91.9904
Developed Countries	Australia	1991	-0.395087	8.24547	91.7545
Developed Countries	Australia	1992	0.41378	7.51647	92.4835
Developed Countries	Australia	1993	4.03357	8.61699	91.383
Developed Countries	Australia	1994	3.98047	8.25995	91.7401
Developed Countries	Australia	1995	3.83383	8.21781	91.7822
Developed Countries	Australia	1996	3.85442	8.86597	91.134
Developed Countries	Australia	1997	3.90829	9.08024	90.9198
Developed Countries	Australia	1998	4.61401	8.59507	91.4049
Developed Countries	Australia	1999	4.93667	8.50727	91.4927
Developed Countries	Australia	2000	3.91243	8.42	91.58
Developed Countries	Australia	2001	2.0383	8.37	91.63
Developed Countries	Australia	2002	4.01453	8.74	91.26
Developed Countries	Australia	2003	3.11033	7.15	92.85
Developed Countries	Australia	2004	4.20545	6.68	93.32
Developed Countries	Australia	2005	3.16034	6.71	93.29
Developed Countries	Australia	2006	2.72689	6.85	93.15
Developed Countries	Australia	2007	3.76849	6.95	93.05
Developed Countries	Australia	2008	3.57701	6.79	93.21
Developed Countries	Australia	2009	1.86683	7.15	92.85
Developed Countries	Australia	2010	2.17234	8.16	91.84
Developed Countries	Australia	2011	2.46975	8.32	91.68
Developed Countries	Australia	2012	3.91736	8.29	91.71
Developed Countries	Australia	2013	2.60021	9.21	90.79
Developed Countries	Australia	2014	2.56293	9.32	90.68
Developed Countries	Australia	2015	2.1722	9.31	90.69
Developed Countries	Australia	2016	2.74164	9.42	90.58
Developed Countries	Australia	2017	2.29593	9.69	90.31
Developed Countries	Australia	2018	2.87097	9.67	90.33
Developed Countries	Australia	2019	2.11315	10.13	89.87
Developed Countries	Austria	1990	4.34564	25.1358	74.8642
Developed Countries	Austria	1991	3.44163	24.4958	75.5042
Developed Countries	Austria	1992	2.09352	26.1368	73.8632
Developed Countries	Austria	1993	0.526809	26.3578	73.6422
Developed Countries	Austria	1994	2.40212	25.6795	74.3205
Developed Countries	Austria	1995	2.66798	25.6301	74.3699
Developed Countries	Austria	1996	2.34953	24.0369	75.9631
Developed Countries	Austria	1997	2.0936	24.8711	75.1289
Developed Countries	Austria	1998	3.58143	24.4094	75.5906
Developed Countries	Austria	1999	3.55633	26.4383	73.5617
Developed Countries	Austria	2000	3.37572	26.44	73.56
Developed Countries	Austria	2001	1.26717	25.53	74.47
Developed Countries	Austria	2002	1.65155	24.68	75.32
Developed Countries	Austria	2003	0.941471	22.56	77.44
Developed Countries	Austria	2004	2.73512	23.17	76.83
Developed Countries	Austria	2005	2.24407	24.41	75.59
Developed Countries	Austria	2006	3.45404	26.64	73.36
Developed Countries	Austria	2007	3.72742	28.99	71.01
Developed Countries	Austria	2008	1.46042	29.68	70.32
Developed Countries	Austria	2009	-3.76458	31.31	68.69
Developed Countries	Austria	2010	1.83709	31.15	68.85
Developed Countries	Austria	2011	2.9228	31.64	68.36
Developed Countries	Austria	2012	0.680446	34.38	65.62
Developed Countries	Austria	2013	0.0255047	34.59	65.41
Developed Countries	Austria	2014	0.661273	35.67	64.33
Developed Countries	Austria	2015	1.0145	34.82	65.18
Developed Countries	Austria	2016	1.98944	34.64	65.36
Developed Countries	Austria	2017	2.25857	33.98	66.02
Developed Countries	Austria	2018	2.5016	34.11	65.89
Developed Countries	Austria	2019	1.49121	33.77	66.23
Economies in Transition	Azerbaijan	1990	-15.58	0.722063	99.2779
Economies in Transition	Azerbaijan	1991	-0.7	0.804646	99.1954
Economies in Transition	Azerbaijan	1992	-22.6	1.21725	98.7827
Economies in Transition	Azerbaijan	1993	-23.1	1.98307	98.0169
Economies in Transition	Azerbaijan	1994	-19.7	1.51596	98.484
Economies in Transition	Azerbaijan	1995	-11.8	1.36684	98.6332
Economies in Transition	Azerbaijan	1996	1.3	1.7389	98.2611
Economies in Transition	Azerbaijan	1997	5.8	1.98985	98.0102
Economies in Transition	Azerbaijan	1998	10	2.48438	97.5156
Economies in Transition	Azerbaijan	1999	7.4	2.14394	97.8561
Economies in Transition	Azerbaijan	2000	11.1	2.07	97.93
Economies in Transition	Azerbaijan	2001	9.9	1.75	98.25
Economies in Transition	Azerbaijan	2002	9.43892	2.35	97.65
Economies in Transition	Azerbaijan	2003	10.2083	2.94	97.06
Economies in Transition	Azerbaijan	2004	9.2538	3.07	96.93
Economies in Transition	Azerbaijan	2005	27.9615	3.36	96.64
Economies in Transition	Azerbaijan	2006	34.5	2.86	97.14
Economies in Transition	Azerbaijan	2007	25	3.78	96.22
Economies in Transition	Azerbaijan	2008	10.759	3.08	96.92
Economies in Transition	Azerbaijan	2009	9.29636	3.27	96.73
Economies in Transition	Azerbaijan	2010	5.04894	4.45	95.55
Economies in Transition	Azerbaijan	2011	0.1	3.55	96.45
Economies in Transition	Azerbaijan	2012	2.16524	2.84	97.16
Economies in Transition	Azerbaijan	2013	5.8098	2.52	97.48
Economies in Transition	Azerbaijan	2014	2.75051	2.12	97.88
Economies in Transition	Azerbaijan	2015	1.09398	2.33	97.67
Economies in Transition	Azerbaijan	2016	-3.1	1.94	98.06
Economies in Transition	Azerbaijan	2017	0.2	1.91	98.09
Economies in Transition	Azerbaijan	2018	1.5	1.93	98.07
Economies in Transition	Azerbaijan	2019	2.5	1.62	98.38
Least Developed Countries	Bangladesh	1990	5.62226	71.665	28.335
Least Developed Countries	Bangladesh	1991	3.48523	73.1597	26.8403
Least Developed Countries	Bangladesh	1992	5.44269	71.6607	28.3393
Least Developed Countries	Bangladesh	1993	4.71156	70.5571	29.4429
Least Developed Countries	Bangladesh	1994	3.89013	68.9799	31.0201
Least Developed Countries	Bangladesh	1995	5.12128	63.8028	36.1972
Least Developed Countries	Bangladesh	1996	4.52292	62.1241	37.8759
Least Developed Countries	Bangladesh	1997	4.4899	59.9729	40.0271
Least Developed Countries	Bangladesh	1998	5.17703	60.234	39.766
Least Developed Countries	Bangladesh	1999	4.67016	60.5344	39.4656
Least Developed Countries	Bangladesh	2000	5.29329	59.06	40.94
Least Developed Countries	Bangladesh	2001	5.07729	55.82	44.18
Least Developed Countries	Bangladesh	2002	3.83312	54.33	45.67
Least Developed Countries	Bangladesh	2003	4.73957	52.62	47.38
Least Developed Countries	Bangladesh	2004	5.23953	52.05	47.95
Least Developed Countries	Bangladesh	2005	6.53594	50.66	49.34
Least Developed Countries	Bangladesh	2006	6.6719	48.69	51.31
Least Developed Countries	Bangladesh	2007	7.0586	47.19	52.81
Least Developed Countries	Bangladesh	2008	6.01379	45.2	54.8
Least Developed Countries	Bangladesh	2009	5.04512	43.1	56.9
Least Developed Countries	Bangladesh	2010	5.57179	40.28	59.72
Least Developed Countries	Bangladesh	2011	6.46438	38.41	61.59
Least Developed Countries	Bangladesh	2012	6.52146	37.31	62.69
Least Developed Countries	Bangladesh	2013	6.01361	37.08	62.92
Least Developed Countries	Bangladesh	2014	6.06106	35.32	64.68
Least Developed Countries	Bangladesh	2015	6.55264	31.93	68.07
Least Developed Countries	Bangladesh	2016	7.11348	30.49	69.51
Least Developed Countries	Bangladesh	2017	6.59025	28.36	71.64
Least Developed Countries	Bangladesh	2018	7.31941	26.88	73.12
Least Developed Countries	Bangladesh	2019	7.88192	24.75	75.25
Developing Countries	Barbados	1990	-3.30759	18.9422	81.0578
Developing Countries	Barbados	1991	-3.89991	18.4837	81.5163
Developing Countries	Barbados	1992	-5.69252	16.9804	83.0196
Developing Countries	Barbados	1993	0.793068	15.1161	84.8839
Developing Countries	Barbados	1994	2.01078	15.1125	84.8875
Developing Countries	Barbados	1995	2.014	16.0343	83.9657
Developing Countries	Barbados	1996	3.97648	16.8069	83.1931
Developing Countries	Barbados	1997	4.7401	16.4023	83.5977
Developing Countries	Barbados	1998	3.72846	12.1399	87.8601
Developing Countries	Barbados	1999	0.334655	12.8109	87.1891
Developing Countries	Barbados	2000	4.44719	14.32	85.68
Developing Countries	Barbados	2001	-2.36546	12.56	87.44
Developing Countries	Barbados	2002	0.787402	11.3	88.7
Developing Countries	Barbados	2003	2.17548	9.95	90.05
Developing Countries	Barbados	2004	1.4116	9.93	90.07
Developing Countries	Barbados	2005	3.95546	9.91	90.09
Developing Countries	Barbados	2006	6.11271	9.9	90.1
Developing Countries	Barbados	2007	2.07765	9.71	90.29
Developing Countries	Barbados	2008	0.640098	8.63	91.37
Developing Countries	Barbados	2009	-5.01774	9.4	90.6
Developing Countries	Barbados	2010	-2.36516	9.08	90.92
Developing Countries	Barbados	2011	-0.68778	4.66	95.34
Developing Countries	Barbados	2012	-0.432679	4.21	95.79
Developing Countries	Barbados	2013	-1.44741	3.51	96.49
Developing Countries	Barbados	2014	-0.0872628	3.44	96.56
Developing Countries	Barbados	2015	2.47262	3.16	96.84
Developing Countries	Barbados	2016	2.53302	3.49	96.51
Developing Countries	Barbados	2017	0.456292	5.13	94.87
Developing Countries	Barbados	2018	-1.02714	5.79	94.21
Developing Countries	Barbados	2019	-0.610275	4.31	95.69
Economies in Transition	Belarus	1990	-8.1	0.817358	99.1826
Economies in Transition	Belarus	1991	-1.2	0.898692	99.1013
Economies in Transition	Belarus	1992	-9.6	1.04787	98.9521
Economies in Transition	Belarus	1993	-7.6	1.25114	98.7489
Economies in Transition	Belarus	1994	-11.7	2.07032	97.9297
Economies in Transition	Belarus	1995	-10.4	2.52782	97.4722
Economies in Transition	Belarus	1996	2.8	3.10131	96.8987
Economies in Transition	Belarus	1997	11.4	3.39337	96.6066
Economies in Transition	Belarus	1998	8.39999	3.64044	96.3596
Economies in Transition	Belarus	1999	3.4	3.97586	96.0241
Economies in Transition	Belarus	2000	5.8	5.65	94.35
Economies in Transition	Belarus	2001	4.72531	6.26	93.74
Economies in Transition	Belarus	2002	5.04527	6.52	93.48
Economies in Transition	Belarus	2003	7.04319	6.25	93.75
Economies in Transition	Belarus	2004	11.4497	6.27	93.73
Economies in Transition	Belarus	2005	9.4	6.83	93.17
Economies in Transition	Belarus	2006	9.99999	7.2	92.8
Economies in Transition	Belarus	2007	8.60001	7.28	92.72
Economies in Transition	Belarus	2008	10.2	7.08	92.92
Economies in Transition	Belarus	2009	0.199995	7.39	92.61
Economies in Transition	Belarus	2010	7.79827	7.3	92.7
Economies in Transition	Belarus	2011	5.37871	7.52	92.48
Economies in Transition	Belarus	2012	1.68714	7.25	92.75
Economies in Transition	Belarus	2013	1.00347	6.97	93.03
Economies in Transition	Belarus	2014	1.72638	6.69	93.31
Economies in Transition	Belarus	2015	-3.82957	6.83	93.17
Economies in Transition	Belarus	2016	-2.52645	6.74	93.26
Economies in Transition	Belarus	2017	2.53218	7.29	92.71
Economies in Transition	Belarus	2018	3.1492	7.22	92.78
Economies in Transition	Belarus	2019	1.4	7.83	92.17
Developed Countries	Belgium	1990	3.1374	1.26946	98.7305
Developed Countries	Belgium	1991	1.83307	1.21508	98.7849
Developed Countries	Belgium	1992	1.53065	1.19433	98.8057
Developed Countries	Belgium	1993	-0.961873	0.956473	99.0435
Developed Countries	Belgium	1994	3.22697	0.939573	99.0604
Developed Countries	Belgium	1995	2.38476	1.26039	98.7396
Developed Countries	Belgium	1996	1.32145	1.18441	98.8156
Developed Countries	Belgium	1997	3.79366	1.14848	98.8515
Developed Countries	Belgium	1998	1.96181	1.29196	98.708
Developed Countries	Belgium	1999	3.54274	1.40065	98.5993
Developed Countries	Belgium	2000	3.71668	1.44	98.56
Developed Countries	Belgium	2001	1.09962	1.58	98.42
Developed Countries	Belgium	2002	1.70688	1.68	98.32
Developed Countries	Belgium	2003	1.03798	1.89	98.11
Developed Countries	Belgium	2004	3.5712	2.02	97.98
Developed Countries	Belgium	2005	2.32174	2.46	97.54
Developed Countries	Belgium	2006	2.55235	2.82	97.18
Developed Countries	Belgium	2007	3.67688	3.34	96.66
Developed Countries	Belgium	2008	0.446929	3.91	96.09
Developed Countries	Belgium	2009	-2.02074	4.83	95.17
Developed Countries	Belgium	2010	2.86429	6.22	93.78
Developed Countries	Belgium	2011	1.69451	6.66	93.34
Developed Countries	Belgium	2012	0.739217	7.67	92.33
Developed Countries	Belgium	2013	0.459242	8.22	91.78
Developed Countries	Belgium	2014	1.57853	9.13	90.87
Developed Countries	Belgium	2015	2.04146	9.37	90.63
Developed Countries	Belgium	2016	1.26669	9.2	90.8
Developed Countries	Belgium	2017	1.61958	9.64	90.36
Developed Countries	Belgium	2018	1.8439	10.66	89.34
Developed Countries	Belgium	2019	2.11153	10.21	89.79
Developing Countries	Belize	1990	11.4434	38.0116	61.9884
Developing Countries	Belize	1991	11.464	32.4414	67.5586
Developing Countries	Belize	1992	12.0583	36.2891	63.7109
Developing Countries	Belize	1993	6.27578	35.5952	64.4048
Developing Countries	Belize	1994	0.158422	34.0809	65.9191
Developing Countries	Belize	1995	0.644487	34.9203	65.0797
Developing Countries	Belize	1996	1.42911	42.6821	57.3179
Developing Countries	Belize	1997	3.54465	36.6577	63.3423
Developing Countries	Belize	1998	3.74051	35.3247	64.6753
Developing Countries	Belize	1999	8.77885	35.0322	64.9678
Developing Countries	Belize	2000	13.0196	34.55	65.45
Developing Countries	Belize	2001	5.00888	29.61	70.39
Developing Countries	Belize	2002	5.1216	31.19	68.81
Developing Countries	Belize	2003	9.33587	30.18	69.82
Developing Countries	Belize	2004	4.65024	32.02	67.98
Developing Countries	Belize	2005	2.19801	31.01	68.99
Developing Countries	Belize	2006	4.55752	36.8	63.2
Developing Countries	Belize	2007	1.16652	32.31	67.69
Developing Countries	Belize	2008	2.75504	34.06	65.94
Developing Countries	Belize	2009	0.299812	29.18	70.82
Developing Countries	Belize	2010	3.3265	32.93	67.07
Developing Countries	Belize	2011	1.6035	44.36	55.64
Developing Countries	Belize	2012	2.42831	50.07	49.93
Developing Countries	Belize	2013	0.845842	40.99	59.01
Developing Countries	Belize	2014	4.46545	37.47	62.53
Developing Countries	Belize	2015	2.89495	30.34	69.66
Developing Countries	Belize	2016	-0.179507	33.38	66.62
Developing Countries	Belize	2017	2.1286	36.25	63.75
Developing Countries	Belize	2018	2.0447	34.64	65.36
Developing Countries	Belize	2019	1.965	29.09	70.91
Least Developed Countries	Benin	1990	8.97613	93.7032	6.29676
Least Developed Countries	Benin	1991	4.2258	94.9648	5.03515
Least Developed Countries	Benin	1992	2.95771	94.8518	5.14816
Least Developed Countries	Benin	1993	5.83617	94.9888	5.0112
Least Developed Countries	Benin	1994	2.0204	94.975	5.02496
Least Developed Countries	Benin	1995	6.0452	94.772	5.22801
Least Developed Countries	Benin	1996	4.32428	84.146	15.854
Least Developed Countries	Benin	1997	5.73469	80.6264	19.3736
Least Developed Countries	Benin	1998	3.96101	79.5684	20.4316
Least Developed Countries	Benin	1999	5.34145	76.9054	23.0946
Least Developed Countries	Benin	2000	5.85771	70.29	29.71
Least Developed Countries	Benin	2001	5.33314	66.86	33.14
Least Developed Countries	Benin	2002	4.64303	64.04	35.96
Least Developed Countries	Benin	2003	3.44358	61.73	38.27
Least Developed Countries	Benin	2004	4.42968	60.69	39.31
Least Developed Countries	Benin	2005	1.71316	59.2	40.8
Least Developed Countries	Benin	2006	3.94374	57.31	42.69
Least Developed Countries	Benin	2007	5.98635	54.49	45.51
Least Developed Countries	Benin	2008	4.89658	54.76	45.24
Least Developed Countries	Benin	2009	2.31929	52.83	47.17
Least Developed Countries	Benin	2010	2.11406	47.19	52.81
Least Developed Countries	Benin	2011	2.96375	48.7	51.3
Least Developed Countries	Benin	2012	4.81122	50.33	49.67
Least Developed Countries	Benin	2013	7.19143	51.97	48.03
Least Developed Countries	Benin	2014	6.35768	51.05	48.95
Least Developed Countries	Benin	2015	1.77815	49.94	50.06
Least Developed Countries	Benin	2016	3.33967	45.42	54.58
Least Developed Countries	Benin	2017	5.67156	45.38	54.62
Least Developed Countries	Benin	2018	6.69726	43.97	56.03
Least Developed Countries	Benin	2019	6.86569	46.47	53.53
Least Developed Countries	Bhutan	1990	10.3831	95.8989	4.10115
Least Developed Countries	Bhutan	1991	-0.407876	95.9199	4.08006
Least Developed Countries	Bhutan	1992	4.60089	95.2875	4.71251
Least Developed Countries	Bhutan	1993	1.98637	95.8581	4.14193
Least Developed Countries	Bhutan	1994	4.9515	95.291	4.70904
Least Developed Countries	Bhutan	1995	7.07412	94.3717	5.62825
Least Developed Countries	Bhutan	1996	5.56517	93.24	6.75998
Least Developed Countries	Bhutan	1997	5.37384	91.3501	8.64994
Least Developed Countries	Bhutan	1998	5.91403	91.5315	8.46853
Least Developed Countries	Bhutan	1999	7.98397	91.5656	8.43438
Least Developed Countries	Bhutan	2000	3.35507	91.4	8.6
Least Developed Countries	Bhutan	2001	8.34895	91.75	8.25
Least Developed Countries	Bhutan	2002	10.9923	91.2	8.8
Least Developed Countries	Bhutan	2003	7.8233	91.92	8.08
Least Developed Countries	Bhutan	2004	6.00874	93.46	6.54
Least Developed Countries	Bhutan	2005	7.28725	91.67	8.33
Least Developed Countries	Bhutan	2006	6.99974	91.92	8.08
Least Developed Countries	Bhutan	2007	18.3609	92.07	7.93
Least Developed Countries	Bhutan	2008	4.79946	91.81	8.19
Least Developed Countries	Bhutan	2009	6.74833	92.38	7.62
Least Developed Countries	Bhutan	2010	11.9459	90.8	9.2
Least Developed Countries	Bhutan	2011	7.98262	89.01	10.99
Least Developed Countries	Bhutan	2012	5.1184	87.32	12.68
Least Developed Countries	Bhutan	2013	2.11997	86.7	13.3
Least Developed Countries	Bhutan	2014	5.7765	86.54	13.46
Least Developed Countries	Bhutan	2015	6.64223	86.68	13.32
Least Developed Countries	Bhutan	2016	8.12703	85.02	14.98
Least Developed Countries	Bhutan	2017	4.65183	83.63	16.37
Least Developed Countries	Bhutan	2018	3.05513	82.22	17.78
Least Developed Countries	Bhutan	2019	5.75517	82.27	17.73
Developing Countries	Bolivia	1990	4.63579	37.359	62.641
Developing Countries	Bolivia	1991	5.26653	38.2815	61.7185
Developing Countries	Bolivia	1992	1.6465	37.0527	62.9473
Developing Countries	Bolivia	1993	4.2693	37.2354	62.7646
Developing Countries	Bolivia	1994	4.66727	35.5194	64.4806
Developing Countries	Bolivia	1995	4.67828	33.536	66.464
Developing Countries	Bolivia	1996	4.36134	33.1373	66.8627
Developing Countries	Bolivia	1997	4.95421	32.7612	67.2388
Developing Countries	Bolivia	1998	5.02935	31.4021	68.5979
Developing Countries	Bolivia	1999	0.426885	31.5448	68.4552
Developing Countries	Bolivia	2000	2.50781	29.74	70.26
Developing Countries	Bolivia	2001	1.6838	29.91	70.09
Developing Countries	Bolivia	2002	2.48557	28.28	71.72
Developing Countries	Bolivia	2003	2.71134	26.31	73.69
Developing Countries	Bolivia	2004	4.1733	25.23	74.77
Developing Countries	Bolivia	2005	4.42143	23.13	76.87
Developing Countries	Bolivia	2006	4.79701	21.48	78.52
Developing Countries	Bolivia	2007	4.56438	20.27	79.73
Developing Countries	Bolivia	2008	6.1485	17.85	82.15
Developing Countries	Bolivia	2009	3.357	16.21	83.79
Developing Countries	Bolivia	2010	4.12672	15.34	84.66
Developing Countries	Bolivia	2011	5.20409	13.54	86.46
Developing Countries	Bolivia	2012	5.12228	12.8	87.2
Developing Countries	Bolivia	2013	6.79601	12.06	87.94
Developing Countries	Bolivia	2014	5.46057	10.55	89.45
Developing Countries	Bolivia	2015	4.85719	8.02	91.98
Developing Countries	Bolivia	2016	4.26392	7.95	92.05
Developing Countries	Bolivia	2017	4.19521	7.27	92.73
Developing Countries	Bolivia	2018	4.22362	7.37	92.63
Developing Countries	Bolivia	2019	2.21671	8.67	91.33
Developing Countries	Botswana	1990	6.77282	47.5846	52.4154
Developing Countries	Botswana	1991	7.45871	48.0827	51.9173
Developing Countries	Botswana	1992	2.91707	44.7083	55.2917
Developing Countries	Botswana	1993	1.91611	45.8854	54.1146
Developing Countries	Botswana	1994	3.62792	48.2732	51.7268
Developing Countries	Botswana	1995	7.03041	47.174	52.826
Developing Countries	Botswana	1996	5.8298	44.6888	55.3112
Developing Countries	Botswana	1997	8.32589	43.999	56.001
Developing Countries	Botswana	1998	0.443664	37.3976	62.6024
Developing Countries	Botswana	1999	9.66724	39.8347	60.1653
Developing Countries	Botswana	2000	1.9877	38.46	61.54
Developing Countries	Botswana	2001	0.250574	37.51	62.49
Developing Countries	Botswana	2002	6.06953	36.13	63.87
Developing Countries	Botswana	2003	4.62589	36.21	63.79
Developing Countries	Botswana	2004	2.70582	34.34	65.66
Developing Countries	Botswana	2005	4.55665	33	67
Developing Countries	Botswana	2006	8.36387	31.4	68.6
Developing Countries	Botswana	2007	8.27676	29.03	70.97
Developing Countries	Botswana	2008	6.24544	27.86	72.14
Developing Countries	Botswana	2009	-7.65231	28.29	71.71
Developing Countries	Botswana	2010	8.56363	29.41	70.59
Developing Countries	Botswana	2011	6.04836	28.41	71.59
Developing Countries	Botswana	2012	4.45614	27.55	72.45
Developing Countries	Botswana	2013	11.3434	26.36	73.64
Developing Countries	Botswana	2014	4.14926	25.38	74.62
Developing Countries	Botswana	2015	-5.71768	25.58	74.42
Developing Countries	Botswana	2016	7.0369	26.13	73.87
Developing Countries	Botswana	2017	4.00345	26.12	73.88
Developing Countries	Botswana	2018	3.9804	25.76	74.24
Developing Countries	Botswana	2019	3.34891	25.57	74.43
Developing Countries	Brazil	1990	-4.35	49.8647	50.1353
Developing Countries	Brazil	1991	1.03219	48.9382	51.0618
Developing Countries	Brazil	1992	-0.544072	48.7012	51.2988
Developing Countries	Brazil	1993	4.92469	48.1991	51.8009
Developing Countries	Brazil	1994	5.85287	48.35	51.65
Developing Countries	Brazil	1995	4.22379	46.1344	53.8656
Developing Countries	Brazil	1996	2.20886	44.5329	55.4671
Developing Countries	Brazil	1997	3.39485	43.7251	56.2749
Developing Countries	Brazil	1998	0.338098	43.8616	56.1384
Developing Countries	Brazil	1999	0.467938	44.0973	55.9027
Developing Countries	Brazil	2000	4.38795	42.66	57.34
Developing Countries	Brazil	2001	1.3899	41.33	58.67
Developing Countries	Brazil	2002	3.05346	42.85	57.15
Developing Countries	Brazil	2003	1.14083	45.11	54.89
Developing Countries	Brazil	2004	5.75996	45.18	54.82
Developing Countries	Brazil	2005	3.20213	46.13	53.87
Developing Countries	Brazil	2006	3.96199	46.67	53.33
Developing Countries	Brazil	2007	6.06987	47.19	52.81
Developing Countries	Brazil	2008	5.0942	47.04	52.96
Developing Countries	Brazil	2009	-0.125812	48.92	51.08
Developing Countries	Brazil	2010	7.52823	46.81	53.19
Developing Countries	Brazil	2011	3.97442	45.26	54.74
Developing Countries	Brazil	2012	1.92118	43.49	56.51
Developing Countries	Brazil	2013	3.00482	42.32	57.68
Developing Countries	Brazil	2014	0.503956	41.71	58.29
Developing Countries	Brazil	2015	-3.54576	43.62	56.38
Developing Countries	Brazil	2016	-3.27592	45.46	54.54
Developing Countries	Brazil	2017	1.32287	45.33	54.67
Developing Countries	Brazil	2018	1.78367	46.95	53.05
Developing Countries	Brazil	2019	1.22078	47.57	52.43
Developed Countries	Bulgaria	1990	-9.11738	1.91685	98.0832
Developed Countries	Bulgaria	1991	-8.44536	2.25055	97.7494
Developed Countries	Bulgaria	1992	-7.27239	2.68107	97.3189
Developed Countries	Bulgaria	1993	-1.48021	2.46783	97.5322
Developed Countries	Bulgaria	1994	1.81801	2.38094	97.6191
Developed Countries	Bulgaria	1995	2.85505	3.10671	96.8933
Developed Countries	Bulgaria	1996	5.20539	3.54634	96.4537
Developed Countries	Bulgaria	1997	-14.1154	3.80966	96.1903
Developed Countries	Bulgaria	1998	3.78912	5.88974	94.1103
Developed Countries	Bulgaria	1999	-8.39609	6.62751	93.3725
Developed Countries	Bulgaria	2000	4.58723	7.97	92.03
Developed Countries	Bulgaria	2001	3.8237	7.24	92.76
Developed Countries	Bulgaria	2002	5.87193	8.7	91.3
Developed Countries	Bulgaria	2003	5.23715	9.16	90.84
Developed Countries	Bulgaria	2004	6.51043	9.55	90.45
Developed Countries	Bulgaria	2005	7.05635	9.83	90.17
Developed Countries	Bulgaria	2006	6.80259	9.96	90.04
Developed Countries	Bulgaria	2007	6.59138	8.85	91.15
Developed Countries	Bulgaria	2008	6.11602	9.94	90.06
Developed Countries	Bulgaria	2009	-3.27185	11.62	88.38
Developed Countries	Bulgaria	2010	1.5418	14.27	85.73
Developed Countries	Bulgaria	2011	2.10121	13.22	86.78
Developed Countries	Bulgaria	2012	0.75493	15.63	84.37
Developed Countries	Bulgaria	2013	-0.560494	18.24	81.76
Developed Countries	Bulgaria	2014	0.966869	17.15	82.85
Developed Countries	Bulgaria	2015	3.42805	17.85	82.15
Developed Countries	Bulgaria	2016	3.03983	17.71	82.29
Developed Countries	Bulgaria	2017	2.76217	17.12	82.88
Developed Countries	Bulgaria	2018	2.68458	19.6	80.4
Developed Countries	Bulgaria	2019	4.03759	19.34	80.66
Least Developed Countries	Burkina Faso	1990	-0.602928	93.1581	6.84194
Least Developed Countries	Burkina Faso	1991	9.06998	93.2538	6.74618
Least Developed Countries	Burkina Faso	1992	0.232711	93.2901	6.7099
Least Developed Countries	Burkina Faso	1993	3.46138	93.48	6.52001
Least Developed Countries	Burkina Faso	1994	1.31501	93.6081	6.39191
Least Developed Countries	Burkina Faso	1995	5.71637	93.1402	6.8598
Least Developed Countries	Burkina Faso	1996	11.0147	92.1566	7.84341
Least Developed Countries	Burkina Faso	1997	6.31683	91.391	8.60905
Least Developed Countries	Burkina Faso	1998	7.30772	91.0125	8.98745
Least Developed Countries	Burkina Faso	1999	7.39524	86.8549	13.1451
Least Developed Countries	Burkina Faso	2000	1.88847	85.41	14.59
Least Developed Countries	Burkina Faso	2001	6.61341	83.68	16.32
Least Developed Countries	Burkina Faso	2002	4.35296	79.34	20.66
Least Developed Countries	Burkina Faso	2003	7.80249	79.08	20.92
Least Developed Countries	Burkina Faso	2004	4.47845	83.53	16.47
Least Developed Countries	Burkina Faso	2005	8.66187	86.54	13.46
Least Developed Countries	Burkina Faso	2006	6.25316	84.62	15.38
Least Developed Countries	Burkina Faso	2007	4.11138	82.43	17.57
Least Developed Countries	Burkina Faso	2008	5.79999	82.94	17.06
Least Developed Countries	Burkina Faso	2009	2.96195	83.6	16.4
Least Developed Countries	Burkina Faso	2010	8.44628	81.45	18.55
Least Developed Countries	Burkina Faso	2011	6.62256	80.57	19.43
Least Developed Countries	Burkina Faso	2012	6.45267	77.18	22.82
Least Developed Countries	Burkina Faso	2013	5.79258	75.43	24.57
Least Developed Countries	Burkina Faso	2014	4.32685	75.24	24.76
Least Developed Countries	Burkina Faso	2015	3.92123	72.71	27.29
Least Developed Countries	Burkina Faso	2016	5.95798	72.27	27.73
Least Developed Countries	Burkina Faso	2017	6.20349	69.08	30.92
Least Developed Countries	Burkina Faso	2018	6.60457	66.97	33.03
Least Developed Countries	Burkina Faso	2019	5.68812	64.85	35.15
Least Developed Countries	Burundi	1990	3.49982	95.2007	4.79933
Least Developed Countries	Burundi	1991	4.99684	94.2387	5.76134
Least Developed Countries	Burundi	1992	1.01	94.9958	5.00422
Least Developed Countries	Burundi	1993	-6.24	94.9071	5.09291
Least Developed Countries	Burundi	1994	-3.83	95.118	4.88204
Least Developed Countries	Burundi	1995	-7.92	95.1118	4.88816
Least Developed Countries	Burundi	1996	-8	95.1893	4.81067
Least Developed Countries	Burundi	1997	-1.59	95.2428	4.75721
Least Developed Countries	Burundi	1998	4.75	95.2617	4.7383
Least Developed Countries	Burundi	1999	-1.01	93.7496	6.2504
Least Developed Countries	Burundi	2000	-0.856864	93.23	6.77
Least Developed Countries	Burundi	2001	2.05581	94.84	5.16
Least Developed Countries	Burundi	2002	4.44652	94.65	5.35
Least Developed Countries	Burundi	2003	-1.22373	95.76	4.24
Least Developed Countries	Burundi	2004	4.83366	96.04	3.96
Least Developed Countries	Burundi	2005	0.9	96.01	3.99
Least Developed Countries	Burundi	2006	5.41381	95.31	4.69
Least Developed Countries	Burundi	2007	3.45195	95.29	4.71
Least Developed Countries	Burundi	2008	4.86171	95.15	4.85
Least Developed Countries	Burundi	2009	3.81275	95.18	4.82
Least Developed Countries	Burundi	2010	5.12416	92.57	7.43
Least Developed Countries	Burundi	2011	4.0326	91.65	8.35
Least Developed Countries	Burundi	2012	4.44671	91.45	8.55
Least Developed Countries	Burundi	2013	4.92419	91.08	8.92
Least Developed Countries	Burundi	2014	4.24065	91.28	8.72
Least Developed Countries	Burundi	2015	-3.9	91.15	8.85
Least Developed Countries	Burundi	2016	-0.600001	89.52	10.48
Least Developed Countries	Burundi	2017	0.500001	88.12	11.88
Least Developed Countries	Burundi	2018	1.60994	85.58	14.42
Least Developed Countries	Burundi	2019	1.81257	84.77	15.23
Developing Countries	Cabo Verde	1990	0.692172	36.634	63.366
Developing Countries	Cabo Verde	1991	1.40415	38.0853	61.9147
Developing Countries	Cabo Verde	1992	10.9376	37.961	62.039
Developing Countries	Cabo Verde	1993	8.70831	39.4819	60.5181
Developing Countries	Cabo Verde	1994	19.1826	40.4119	59.5881
Developing Countries	Cabo Verde	1995	14.2116	39.0786	60.9214
Developing Countries	Cabo Verde	1996	11.3465	36.1614	63.8386
Developing Countries	Cabo Verde	1997	11.1184	36.5798	63.4202
Developing Countries	Cabo Verde	1998	12.5173	35.2536	64.7464
Developing Countries	Cabo Verde	1999	11.2226	31.1712	68.8288
Developing Countries	Cabo Verde	2000	14.2849	27.88	72.12
Developing Countries	Cabo Verde	2001	2.23165	25.97	74.03
Developing Countries	Cabo Verde	2002	5.25089	25.98	74.02
Developing Countries	Cabo Verde	2003	4.17626	24.83	75.17
Developing Countries	Cabo Verde	2004	10.1971	25.59	74.41
Developing Countries	Cabo Verde	2005	6.91246	23.88	76.12
Developing Countries	Cabo Verde	2006	7.98375	21.8	78.2
Developing Countries	Cabo Verde	2007	15.1707	21.83	78.17
Developing Countries	Cabo Verde	2008	6.65052	23.81	76.19
Developing Countries	Cabo Verde	2009	-1.27043	22.08	77.92
Developing Countries	Cabo Verde	2010	1.46679	21.22	78.78
Developing Countries	Cabo Verde	2011	3.96889	20.78	79.22
Developing Countries	Cabo Verde	2012	1.08192	24.26	75.74
Developing Countries	Cabo Verde	2013	0.802798	25.94	74.06
Developing Countries	Cabo Verde	2014	0.611213	26.11	73.89
Developing Countries	Cabo Verde	2015	1.00686	26.35	73.65
Developing Countries	Cabo Verde	2016	4.70579	24.62	75.38
Developing Countries	Cabo Verde	2017	3.70204	22.87	77.13
Developing Countries	Cabo Verde	2018	4.53116	22.93	77.07
Developing Countries	Cabo Verde	2019	5.66775	22.19	77.81
Developing Countries	Cameroon	1990	-6.1057	81.5931	18.4069
Developing Countries	Cameroon	1991	-3.8086	83.1896	16.8104
Developing Countries	Cameroon	1992	-3.1	84.4345	15.5655
Developing Countries	Cameroon	1993	-7.93207	83.9366	16.0634
Developing Countries	Cameroon	1994	1.87681	83.6094	16.3906
Developing Countries	Cameroon	1995	2.894	84.4774	15.5226
Developing Countries	Cameroon	1996	4.21507	84.9378	15.0622
Developing Countries	Cameroon	1997	4.52731	84.5769	15.4231
Developing Countries	Cameroon	1998	4.72553	84.3766	15.6234
Developing Countries	Cameroon	1999	4.5113	86.1299	13.8701
Developing Countries	Cameroon	2000	3.83242	84.59	15.41
Developing Countries	Cameroon	2001	4.32426	85.3	14.7
Developing Countries	Cameroon	2002	4.47703	85.26	14.74
Developing Countries	Cameroon	2003	5.45315	85.3	14.7
Developing Countries	Cameroon	2004	7.04886	85.53	14.47
Developing Countries	Cameroon	2005	2.22827	86.31	13.69
Developing Countries	Cameroon	2006	3.80958	85.51	14.49
Developing Countries	Cameroon	2007	4.32759	80.82	19.18
Developing Countries	Cameroon	2008	2.84768	80.82	19.18
Developing Countries	Cameroon	2009	2.57925	79.25	20.75
Developing Countries	Cameroon	2010	2.89902	78.76	21.24
Developing Countries	Cameroon	2011	3.37921	78.61	21.39
Developing Countries	Cameroon	2012	4.62598	78.53	21.47
Developing Countries	Cameroon	2013	4.99553	77.6	22.4
Developing Countries	Cameroon	2014	5.71982	76.79	23.21
Developing Countries	Cameroon	2015	5.66695	78.06	21.94
Developing Countries	Cameroon	2016	4.53579	78.78	21.22
Developing Countries	Cameroon	2017	3.54118	79.17	20.83
Developing Countries	Cameroon	2018	3.95551	79.25	20.75
Developing Countries	Cameroon	2019	3.47506	79.41	20.59
Least Developed Countries	Central African Republic	1990	-2.14753	93.4943	6.50572
Least Developed Countries	Central African Republic	1991	-0.552543	93.7522	6.24775
Least Developed Countries	Central African Republic	1992	-6.42408	94.1079	5.89215
Least Developed Countries	Central African Republic	1993	0.335276	93.8146	6.18538
Least Developed Countries	Central African Republic	1994	4.89995	93.1876	6.81236
Least Developed Countries	Central African Republic	1995	7.20005	93.0462	6.95377
Least Developed Countries	Central African Republic	1996	-4.00009	91.6648	8.33517
Least Developed Countries	Central African Republic	1997	5.29994	91.858	8.14196
Least Developed Countries	Central African Republic	1998	4.70014	89.0176	10.9824
Least Developed Countries	Central African Republic	1999	3.59997	85.4095	14.5905
Least Developed Countries	Central African Republic	2000	-2.48943	88.9	11.1
Least Developed Countries	Central African Republic	2001	4.46474	88.92	11.08
Least Developed Countries	Central African Republic	2002	3.61654	89.22	10.78
Least Developed Countries	Central African Republic	2003	-5.39749	90.25	9.75
Least Developed Countries	Central African Republic	2004	5.99488	90.64	9.36
Least Developed Countries	Central African Republic	2005	0.908211	90.96	9.04
Least Developed Countries	Central African Republic	2006	4.77109	90.8	9.2
Least Developed Countries	Central African Republic	2007	4.60753	90.88	9.12
Least Developed Countries	Central African Republic	2008	2.05413	93.64	6.36
Least Developed Countries	Central African Republic	2009	8.58726	93.91	6.09
Least Developed Countries	Central African Republic	2010	4.63082	93.84	6.16
Least Developed Countries	Central African Republic	2011	4.19462	93.33	6.67
Least Developed Countries	Central African Republic	2012	5.05376	93.07	6.93
Least Developed Countries	Central African Republic	2013	-36.392	95.08	4.92
Least Developed Countries	Central African Republic	2014	0.0810705	94.82	5.18
Least Developed Countries	Central African Republic	2015	4.33712	92.86	7.14
Least Developed Countries	Central African Republic	2016	4.75032	92.11	7.89
Least Developed Countries	Central African Republic	2017	4.52728	91.58	8.42
Least Developed Countries	Central African Republic	2018	3.78944	91.42	8.58
Least Developed Countries	Central African Republic	2019	3.1	91.26	8.74
Least Developed Countries	Chad	1990	-4.17847	98.1635	1.83647
Least Developed Countries	Chad	1991	8.53514	98.3037	1.69629
Least Developed Countries	Chad	1992	8.00144	98.2282	1.77182
Least Developed Countries	Chad	1993	-15.7098	98.1738	1.8262
Least Developed Countries	Chad	1994	10.1369	98.1237	1.87632
Least Developed Countries	Chad	1995	1.23655	98.1385	1.86148
Least Developed Countries	Chad	1996	2.21447	98.0886	1.91142
Least Developed Countries	Chad	1997	5.65339	97.9238	2.07622
Least Developed Countries	Chad	1998	6.95158	97.6012	2.39878
Least Developed Countries	Chad	1999	-0.68285	97.3004	2.69964
Least Developed Countries	Chad	2000	-0.879681	88.7	11.3
Least Developed Countries	Chad	2001	11.6581	88.6	11.4
Least Developed Countries	Chad	2002	8.49121	88.53	11.47
Least Developed Countries	Chad	2003	14.7217	83.91	16.09
Least Developed Countries	Chad	2004	33.6294	84	16
Least Developed Countries	Chad	2005	17.3325	83.82	16.18
Least Developed Countries	Chad	2006	0.648262	83.74	16.26
Least Developed Countries	Chad	2007	3.2715	82.8	17.2
Least Developed Countries	Chad	2008	3.05269	80.63	19.37
Least Developed Countries	Chad	2009	4.2177	79.78	20.22
Least Developed Countries	Chad	2010	13.5501	79.01	20.99
Least Developed Countries	Chad	2011	0.0828698	82.37	17.63
Least Developed Countries	Chad	2012	8.88258	79.73	20.27
Least Developed Countries	Chad	2013	5.7	76.45	23.55
Least Developed Countries	Chad	2014	6.89999	76.86	23.14
Least Developed Countries	Chad	2015	2.76768	77.35	22.65
Least Developed Countries	Chad	2016	-6.25553	77.77	22.23
Least Developed Countries	Chad	2017	-2.9887	78.27	21.73
Least Developed Countries	Chad	2018	2.37404	77.7	22.3
Least Developed Countries	Chad	2019	3.24718	77.79	22.21
Developing Countries	Chile	1990	3.33357	34.0269	65.9731
Developing Countries	Chile	1991	7.80439	37.2728	62.7272
Developing Countries	Chile	1992	11.1667	38.6177	61.3823
Developing Countries	Chile	1993	6.58878	35.7704	64.2296
Developing Countries	Chile	1994	5.0302	34.8177	65.1823
Developing Countries	Chile	1995	8.9333	34.1675	65.8325
Developing Countries	Chile	1996	6.80292	32.2307	67.7693
Developing Countries	Chile	1997	7.39174	29.9536	70.0464
Developing Countries	Chile	1998	4.18089	29.7452	70.2548
Developing Countries	Chile	1999	-0.273631	29.0542	70.9458
Developing Countries	Chile	2000	4.97162	31.36	68.64
Developing Countries	Chile	2001	3.15403	32.15	67.85
Developing Countries	Chile	2002	3.2028	33.07	66.93
Developing Countries	Chile	2003	4.72325	31.62	68.38
Developing Countries	Chile	2004	6.67425	31.44	68.56
Developing Countries	Chile	2005	5.83705	32.26	67.74
Developing Countries	Chile	2006	6.04999	32.91	67.09
Developing Countries	Chile	2007	5.16823	30.46	69.54
Developing Countries	Chile	2008	3.78939	30.83	69.17
Developing Countries	Chile	2009	-1.11804	31.53	68.47
Developing Countries	Chile	2010	5.85165	27.04	72.96
Developing Countries	Chile	2011	6.2239	28.79	71.21
Developing Countries	Chile	2012	6.15534	30.31	69.69
Developing Countries	Chile	2013	3.30851	30.23	69.77
Developing Countries	Chile	2014	1.79265	26.95	73.05
Developing Countries	Chile	2015	2.15194	25.07	74.93
Developing Countries	Chile	2016	1.75304	24.55	75.45
Developing Countries	Chile	2017	1.3577	24.11	75.89
Developing Countries	Chile	2018	3.99003	25.46	74.54
Developing Countries	Chile	2019	0.77054	25.26	74.74
Developing Countries	China	1990	3.92025	34.0836	65.9164
Developing Countries	China	1991	9.26279	33.2585	66.7415
Developing Countries	China	1992	14.2245	32.9313	67.0687
Developing Countries	China	1993	13.8837	31.6778	68.3222
Developing Countries	China	1994	13.0368	31.2495	68.7505
Developing Countries	China	1995	10.954	29.4721	70.5279
Developing Countries	China	1996	9.92256	30.5372	69.4628
Developing Countries	China	1997	9.23678	30.1835	69.8165
Developing Countries	China	1998	7.84595	29.7399	70.2601
Developing Countries	China	1999	7.66165	30.506	69.494
Developing Countries	China	2000	8.49009	29.63	70.37
Developing Countries	China	2001	8.33573	28.36	71.64
Developing Countries	China	2002	9.13363	27	73
Developing Countries	China	2003	10.038	23.86	76.14
Developing Countries	China	2004	10.1136	20.17	79.83
Developing Countries	China	2005	11.3946	17.44	82.56
Developing Countries	China	2006	12.721	16.39	83.61
Developing Countries	China	2007	14.2309	14.88	85.12
Developing Countries	China	2008	9.65068	14.14	85.86
Developing Countries	China	2009	9.39873	13.43	86.57
Developing Countries	China	2010	10.6359	12.26	87.74
Developing Countries	China	2011	9.55083	11.34	88.66
Developing Countries	China	2012	7.86374	11.53	88.47
Developing Countries	China	2013	7.76615	11.45	88.55
Developing Countries	China	2014	7.42576	11.94	88.06
Developing Countries	China	2015	7.04133	12.18	87.82
Developing Countries	China	2016	6.84876	12.56	87.44
Developing Countries	China	2017	6.9472	13.13	86.87
Developing Countries	China	2018	6.74977	13.71	86.29
Developing Countries	China	2019	5.9505	14.45	85.55
Developing Countries	Colombia	1990	4.282	38.2512	61.7488
Developing Countries	Colombia	1991	2.00161	37.0012	62.9988
Developing Countries	Colombia	1992	4.04493	33.2275	66.7725
Developing Countries	Colombia	1993	5.38541	33.2048	66.7952
Developing Countries	Colombia	1994	5.81466	33.9722	66.0278
Developing Countries	Colombia	1995	5.20244	33.6999	66.3001
Developing Countries	Colombia	1996	2.05585	33.7754	66.2246
Developing Countries	Colombia	1997	3.43029	25.8003	74.1997
Developing Countries	Colombia	1998	0.569784	25.9387	74.0613
Developing Countries	Colombia	1999	-4.20402	29.1355	70.8645
Developing Countries	Colombia	2000	2.92486	28.03	71.97
Developing Countries	Colombia	2001	1.6779	27.24	72.76
Developing Countries	Colombia	2002	2.50398	28.8	71.2
Developing Countries	Colombia	2003	3.91827	30.7	69.3
Developing Countries	Colombia	2004	5.33302	29.18	70.82
Developing Countries	Colombia	2005	4.82876	29.08	70.92
Developing Countries	Colombia	2006	6.71687	29.69	70.31
Developing Countries	Colombia	2007	6.73819	30.42	69.58
Developing Countries	Colombia	2008	3.28345	29.97	70.03
Developing Countries	Colombia	2009	1.13965	30.91	69.09
Developing Countries	Colombia	2010	4.49466	29.75	70.25
Developing Countries	Colombia	2011	6.94789	28.91	71.09
Developing Countries	Colombia	2012	3.91264	28.9	71.1
Developing Countries	Colombia	2013	5.13399	32.29	67.71
Developing Countries	Colombia	2014	4.49903	32.38	67.62
Developing Countries	Colombia	2015	2.9559	31.6	68.4
Developing Countries	Colombia	2016	2.08738	30.74	69.26
Developing Countries	Colombia	2017	1.35936	32.53	67.47
Developing Countries	Colombia	2018	2.56432	30.72	69.28
Developing Countries	Colombia	2019	3.18686	30.72	69.28
Least Developed Countries	Comoros	1990	5.09124	49.8386	50.1614
Least Developed Countries	Comoros	1991	-5.39564	50.7127	49.2873
Least Developed Countries	Comoros	1992	8.53098	50.2447	49.7553
Least Developed Countries	Comoros	1993	3.00606	49.952	50.048
Least Developed Countries	Comoros	1994	-5.27678	59.9592	40.0408
Least Developed Countries	Comoros	1995	3.61021	59.5435	40.4565
Least Developed Countries	Comoros	1996	-1.29169	60.8022	39.1978
Least Developed Countries	Comoros	1997	4.03015	59.7811	40.2189
Least Developed Countries	Comoros	1998	1.28252	49.9614	50.0386
Least Developed Countries	Comoros	1999	1.92441	49.5941	50.4059
Least Developed Countries	Comoros	2000	10.8479	69.87	30.13
Least Developed Countries	Comoros	2001	2.33291	69.51	30.49
Least Developed Countries	Comoros	2002	2.32494	70.31	29.69
Least Developed Countries	Comoros	2003	2.10387	64.39	35.61
Least Developed Countries	Comoros	2004	1.91966	63.52	36.48
Least Developed Countries	Comoros	2005	2.83755	65.74	34.26
Least Developed Countries	Comoros	2006	2.64696	61.81	38.19
Least Developed Countries	Comoros	2007	0.800042	74.36	25.64
Least Developed Countries	Comoros	2008	3.96461	73.44	26.56
Least Developed Countries	Comoros	2009	3.24074	68.53	31.47
Least Developed Countries	Comoros	2010	3.77777	66.39	33.61
Least Developed Countries	Comoros	2011	4.14351	69.35	30.65
Least Developed Countries	Comoros	2012	3.16841	67.85	32.15
Least Developed Countries	Comoros	2013	4.46625	62.51	37.49
Least Developed Countries	Comoros	2014	2.10666	66.02	33.98
Least Developed Countries	Comoros	2015	1.14735	64.17	35.83
Least Developed Countries	Comoros	2016	3.32045	60.5	39.5
Least Developed Countries	Comoros	2017	3.81576	56.42	43.58
Least Developed Countries	Comoros	2018	3.64245	55.01	44.99
Least Developed Countries	Comoros	2019	1.76079	53.43	46.57
Least Developed Countries	Congo, Dem. Rep.	1990	-6.56831	92.0477	7.95227
Least Developed Countries	Congo, Dem. Rep.	1991	-8.42105	95.1388	4.86119
Least Developed Countries	Congo, Dem. Rep.	1992	-10.5	95.8752	4.12477
Least Developed Countries	Congo, Dem. Rep.	1993	-13.4691	96.1133	3.88673
Least Developed Countries	Congo, Dem. Rep.	1994	-3.9	96.6091	3.39087
Least Developed Countries	Congo, Dem. Rep.	1995	0.699999	96.8957	3.10432
Least Developed Countries	Congo, Dem. Rep.	1996	-1.02317	96.9616	3.03842
Least Developed Countries	Congo, Dem. Rep.	1997	-5.61705	97.0586	2.94144
Least Developed Countries	Congo, Dem. Rep.	1998	-1.62415	96.85	3.15003
Least Developed Countries	Congo, Dem. Rep.	1999	-4.27014	96.997	3.00297
Least Developed Countries	Congo, Dem. Rep.	2000	-6.91093	97.94	2.06
Least Developed Countries	Congo, Dem. Rep.	2001	-2.10017	98.34	1.66
Least Developed Countries	Congo, Dem. Rep.	2002	2.94777	98.27	1.73
Least Developed Countries	Congo, Dem. Rep.	2003	5.57782	97.97	2.03
Least Developed Countries	Congo, Dem. Rep.	2004	6.73837	97.88	2.12
Least Developed Countries	Congo, Dem. Rep.	2005	6.13515	97.42	2.58
Least Developed Countries	Congo, Dem. Rep.	2006	5.32098	97.33	2.67
Least Developed Countries	Congo, Dem. Rep.	2007	6.25948	97.17	2.83
Least Developed Countries	Congo, Dem. Rep.	2008	6.22589	96.97	3.03
Least Developed Countries	Congo, Dem. Rep.	2009	2.85506	97.02	2.98
Least Developed Countries	Congo, Dem. Rep.	2010	7.10798	96.81	3.19
Least Developed Countries	Congo, Dem. Rep.	2011	6.87467	96.21	3.79
Least Developed Countries	Congo, Dem. Rep.	2012	7.0869	95.47	4.53
Least Developed Countries	Congo, Dem. Rep.	2013	8.48196	93.92	6.08
Least Developed Countries	Congo, Dem. Rep.	2014	9.47029	92.87	7.13
Least Developed Countries	Congo, Dem. Rep.	2015	6.91617	95.82	4.18
Least Developed Countries	Congo, Dem. Rep.	2016	2.3994	97.03	2.97
Least Developed Countries	Congo, Dem. Rep.	2017	3.72695	96.7	3.3
Least Developed Countries	Congo, Dem. Rep.	2018	5.82112	96.38	3.62
Least Developed Countries	Congo, Dem. Rep.	2019	4.38453	96.24	3.76
Least Developed Countries	Congo, Rep.	1990	1	65.4138	34.5862
Least Developed Countries	Congo, Rep.	1991	2.39537	64.5627	35.4373
Least Developed Countries	Congo, Rep.	1992	2.61195	67.6029	32.3971
Least Developed Countries	Congo, Rep.	1993	-0.979683	68.4127	31.5873
Least Developed Countries	Congo, Rep.	1994	-5.49308	76.4709	23.5291
Least Developed Countries	Congo, Rep.	1995	3.98532	69.7958	30.2042
Least Developed Countries	Congo, Rep.	1996	4.29048	75.4097	24.5903
Least Developed Countries	Congo, Rep.	1997	-0.624812	80.153	19.847
Least Developed Countries	Congo, Rep.	1998	3.73755	79.7348	20.2652
Least Developed Countries	Congo, Rep.	1999	-2.5822	76.9547	23.0453
Least Developed Countries	Congo, Rep.	2000	7.57598	64.86	35.14
Least Developed Countries	Congo, Rep.	2001	3.8026	61.18	38.82
Least Developed Countries	Congo, Rep.	2002	4.58187	68.53	31.47
Least Developed Countries	Congo, Rep.	2003	0.813264	61.99	38.01
Least Developed Countries	Congo, Rep.	2004	3.47663	63.03	36.97
Least Developed Countries	Congo, Rep.	2005	7.75576	63.11	36.89
Least Developed Countries	Congo, Rep.	2006	7.98624	69.42	30.58
Least Developed Countries	Congo, Rep.	2007	-6.61399	60.34	39.66
Least Developed Countries	Congo, Rep.	2008	6.30638	56.86	43.14
Least Developed Countries	Congo, Rep.	2009	11.6373	56.03	43.97
Least Developed Countries	Congo, Rep.	2010	9.93127	54.8	45.2
Least Developed Countries	Congo, Rep.	2011	2.20592	64.62	35.38
Least Developed Countries	Congo, Rep.	2012	9.94715	65.3	34.7
Least Developed Countries	Congo, Rep.	2013	-0.712434	62.47	37.53
Least Developed Countries	Congo, Rep.	2014	6.71668	62.23	37.77
Least Developed Countries	Congo, Rep.	2015	-3.55058	64.15	35.85
Least Developed Countries	Congo, Rep.	2016	-10.7832	67.61	32.39
Least Developed Countries	Congo, Rep.	2017	-4.38253	69.73	30.27
Least Developed Countries	Congo, Rep.	2018	-4.80535	69.34	30.66
Least Developed Countries	Congo, Rep.	2019	-0.086886	68.67	31.33
Developing Countries	Costa Rica	1990	3.55306	45.3808	54.6192
Developing Countries	Costa Rica	1991	2.26565	44.6895	55.3105
Developing Countries	Costa Rica	1992	9.2011	35.0279	64.9721
Developing Countries	Costa Rica	1993	7.09719	36.2592	63.7408
Developing Countries	Costa Rica	1994	4.51903	35.8015	64.1985
Developing Countries	Costa Rica	1995	4.15395	34.9736	65.0264
Developing Countries	Costa Rica	1996	1.35046	36.6542	63.3458
Developing Countries	Costa Rica	1997	5.47617	33.5639	66.4361
Developing Countries	Costa Rica	1998	7.15531	28.8905	71.1095
Developing Countries	Costa Rica	1999	4.21481	29.8905	70.1095
Developing Countries	Costa Rica	2000	3.86872	32.95	67.05
Developing Countries	Costa Rica	2001	3.49117	32.11	67.89
Developing Countries	Costa Rica	2002	3.41688	32.54	67.46
Developing Countries	Costa Rica	2003	4.31718	33.3	66.7
Developing Countries	Costa Rica	2004	4.4246	39.16	60.84
Developing Countries	Costa Rica	2005	3.97667	41.73	58.27
Developing Countries	Costa Rica	2006	7.3267	42.4	57.6
Developing Countries	Costa Rica	2007	8.21513	41.19	58.81
Developing Countries	Costa Rica	2008	4.73817	40.7	59.3
Developing Countries	Costa Rica	2009	-0.873456	40.72	59.28
Developing Countries	Costa Rica	2010	5.36034	40.39	59.61
Developing Countries	Costa Rica	2011	4.40316	38.02	61.98
Developing Countries	Costa Rica	2012	4.88259	38.06	61.94
Developing Countries	Costa Rica	2013	2.49477	37.8	62.2
Developing Countries	Costa Rica	2014	3.54211	37.62	62.38
Developing Countries	Costa Rica	2015	3.65208	38.33	61.67
Developing Countries	Costa Rica	2016	4.20432	36.81	63.19
Developing Countries	Costa Rica	2017	4.1577	36.2	63.8
Developing Countries	Costa Rica	2018	2.6159	35.7	64.3
Developing Countries	Costa Rica	2019	2.41751	35.76	64.24
Developing Countries	Cote d'Ivoire	1990	-1.09591	73.5823	26.4177
Developing Countries	Cote d'Ivoire	1991	0.0409252	74.0157	25.9843
Developing Countries	Cote d'Ivoire	1992	-0.244561	74.5587	25.4413
Developing Countries	Cote d'Ivoire	1993	-0.192485	75.1267	24.8733
Developing Countries	Cote d'Ivoire	1994	0.811207	75.6065	24.3935
Developing Countries	Cote d'Ivoire	1995	7.12574	74.8826	25.1174
Developing Countries	Cote d'Ivoire	1996	7.72933	74.0417	25.9583
Developing Countries	Cote d'Ivoire	1997	9.64884	72.1351	27.8649
Developing Countries	Cote d'Ivoire	1998	4.26391	73.4473	26.5527
Developing Countries	Cote d'Ivoire	1999	1.16686	61.9308	38.0692
Developing Countries	Cote d'Ivoire	2000	-0.265789	63.72	36.28
Developing Countries	Cote d'Ivoire	2001	-2.15401	64.73	35.27
Developing Countries	Cote d'Ivoire	2002	-2.73053	65.32	34.68
Developing Countries	Cote d'Ivoire	2003	-4.72587	70.32	29.68
Developing Countries	Cote d'Ivoire	2004	3.18504	75.4	24.6
Developing Countries	Cote d'Ivoire	2005	0.996066	77.92	22.08
Developing Countries	Cote d'Ivoire	2006	2.81558	74.79	25.21
Developing Countries	Cote d'Ivoire	2007	1.10143	76.33	23.67
Developing Countries	Cote d'Ivoire	2008	4.78267	74.21	25.79
Developing Countries	Cote d'Ivoire	2009	3.60332	73.71	26.29
Developing Countries	Cote d'Ivoire	2010	6.84805	75.42	24.58
Developing Countries	Cote d'Ivoire	2011	-5.37045	79.11	20.89
Developing Countries	Cote d'Ivoire	2012	7.62041	74.9	25.1
Developing Countries	Cote d'Ivoire	2013	10.7602	72.16	27.84
Developing Countries	Cote d'Ivoire	2014	9.372	71.91	28.09
Developing Countries	Cote d'Ivoire	2015	7.19409	64.51	35.49
Developing Countries	Cote d'Ivoire	2016	7.17921	64.04	35.96
Developing Countries	Cote d'Ivoire	2017	7.35964	62.54	37.46
Developing Countries	Cote d'Ivoire	2018	6.89028	62.99	37.01
Developing Countries	Cote d'Ivoire	2019	6.23171	62.46	37.54
Developing Countries	Cuba	1990	-2.94856	42.8902	57.1098
Developing Countries	Cuba	1991	-10.6927	47.1742	52.8258
Developing Countries	Cuba	1992	-11.5806	51.3106	48.6894
Developing Countries	Cuba	1993	-14.8782	46.8679	53.1321
Developing Countries	Cuba	1994	0.71693	45.777	54.223
Developing Countries	Cuba	1995	2.4572	41.2546	58.7454
Developing Countries	Cuba	1996	7.83875	41.4291	58.5709
Developing Countries	Cuba	1997	2.78343	36.8181	63.1819
Developing Countries	Cuba	1998	0.159146	34.8227	65.1773
Developing Countries	Cuba	1999	6.18876	33.7191	66.2809
Developing Countries	Cuba	2000	5.91476	34.43	65.57
Developing Countries	Cuba	2001	3.18503	34.05	65.95
Developing Countries	Cuba	2002	1.42482	34.8	65.2
Developing Countries	Cuba	2003	3.79274	33.56	66.44
Developing Countries	Cuba	2004	5.77054	33.77	66.23
Developing Countries	Cuba	2005	11.2017	26.31	73.69
Developing Countries	Cuba	2006	12.0659	21.96	78.04
Developing Countries	Cuba	2007	7.26214	18.59	81.41
Developing Countries	Cuba	2008	4.11683	18.73	81.27
Developing Countries	Cuba	2009	1.45131	18.97	81.03
Developing Countries	Cuba	2010	2.39035	15.61	84.39
Developing Countries	Cuba	2011	2.8023	19.2	80.8
Developing Countries	Cuba	2012	3.0149	19.38	80.62
Developing Countries	Cuba	2013	2.7476	18.24	81.76
Developing Countries	Cuba	2014	1.04758	23.16	76.84
Developing Countries	Cuba	2015	4.43814	21.15	78.85
Developing Countries	Cuba	2016	0.513761	19.2	80.8
Developing Countries	Cuba	2017	1.80905	22	78
Developing Countries	Cuba	2018	2.24848	24.11	75.89
Developing Countries	Cuba	2019	-0.16484	21.54	78.46
Developed Countries	Cyprus	1990	7.404	0.495929	99.5041
Developed Countries	Cyprus	1991	0.739501	0.36581	99.6342
Developed Countries	Cyprus	1992	9.4	0.347099	99.6529
Developed Countries	Cyprus	1993	0.7	0.33486	99.6651
Developed Countries	Cyprus	1994	5.9	0.723187	99.2768
Developed Countries	Cyprus	1995	8.36247	3.3543	96.6457
Developed Countries	Cyprus	1996	1.24858	3.35707	96.6429
Developed Countries	Cyprus	1997	2.64089	3.29407	96.7059
Developed Countries	Cyprus	1998	6.11085	3.26217	96.7378
Developed Countries	Cyprus	1999	4.99796	3.22664	96.7734
Developed Countries	Cyprus	2000	5.96531	3.08	96.92
Developed Countries	Cyprus	2001	3.95256	3.03	96.97
Developed Countries	Cyprus	2002	3.72296	3.16	96.84
Developed Countries	Cyprus	2003	2.62329	3.24	96.76
Developed Countries	Cyprus	2004	5.02634	3.29	96.71
Developed Countries	Cyprus	2005	4.853	3.34	96.66
Developed Countries	Cyprus	2006	4.71383	3.5	96.5
Developed Countries	Cyprus	2007	5.09807	4.33	95.67
Developed Countries	Cyprus	2008	3.64681	5.47	94.53
Developed Countries	Cyprus	2009	-2.01526	6.31	93.69
Developed Countries	Cyprus	2010	2.0147	6.55	93.45
Developed Countries	Cyprus	2011	0.401438	7.66	92.34
Developed Countries	Cyprus	2012	-3.44682	8.69	91.31
Developed Countries	Cyprus	2013	-6.55308	9.83	90.17
Developed Countries	Cyprus	2014	-1.82931	9.59	90.41
Developed Countries	Cyprus	2015	3.38308	10.51	89.49
Developed Countries	Cyprus	2016	6.45455	10.36	89.64
Developed Countries	Cyprus	2017	5.85254	11.03	88.97
Developed Countries	Cyprus	2018	5.69284	12.11	87.89
Developed Countries	Cyprus	2019	5.28319	12.05	87.95
Developed Countries	Denmark	1990	1.47524	7.04156	92.9584
Developed Countries	Denmark	1991	1.39363	7.0709	92.9291
Developed Countries	Denmark	1992	1.95701	7.74745	92.2526
Developed Countries	Denmark	1993	0.0106876	7.7015	92.2985
Developed Countries	Denmark	1994	5.33246	7.3304	92.6696
Developed Countries	Denmark	1995	3.02759	7.51218	92.4878
Developed Countries	Denmark	1996	2.9001	7.26118	92.7388
Developed Countries	Denmark	1997	3.26089	8.10273	91.8973
Developed Countries	Denmark	1998	2.21816	8.51784	91.4822
Developed Countries	Denmark	1999	2.94802	9.06635	90.9336
Developed Countries	Denmark	2000	3.74686	10.73	89.27
Developed Countries	Denmark	2001	0.823153	11.12	88.88
Developed Countries	Denmark	2002	0.466346	11.86	88.14
Developed Countries	Denmark	2003	0.390059	12.72	87.28
Developed Countries	Denmark	2004	2.66822	14.44	85.56
Developed Countries	Denmark	2005	2.33664	16.12	83.88
Developed Countries	Denmark	2006	3.91301	15.26	84.74
Developed Countries	Denmark	2007	0.909239	17.69	82.31
Developed Countries	Denmark	2008	-0.512017	18.54	81.46
Developed Countries	Denmark	2009	-4.90655	19.33	80.67
Developed Countries	Denmark	2010	1.87099	21.2	78.8
Developed Countries	Denmark	2011	1.33678	23.83	76.17
Developed Countries	Denmark	2012	0.2265	26.93	73.07
Developed Countries	Denmark	2013	0.933341	27.05	72.95
Developed Countries	Denmark	2014	1.61939	30.18	69.82
Developed Countries	Denmark	2015	2.34259	32.89	67.11
Developed Countries	Denmark	2016	3.24596	32.17	67.83
Developed Countries	Denmark	2017	2.82174	35.2	64.8
Developed Countries	Denmark	2018	1.98954	34.67	65.33
Developed Countries	Denmark	2019	2.11466	37.52	62.48
Developing Countries	Dominica	1990	5.41798	14.6031	85.3969
Developing Countries	Dominica	1991	1.34776	14.5052	85.4948
Developing Countries	Dominica	1992	2.02942	14.4936	85.5064
Developing Countries	Dominica	1993	2.16141	13.6305	86.3695
Developing Countries	Dominica	1994	0.0344815	13.5271	86.4729
Developing Countries	Dominica	1995	3.03086	15.6474	84.3526
Developing Countries	Dominica	1996	3.1042	20.8483	79.1517
Developing Countries	Dominica	1997	2.18563	15.5173	84.4827
Developing Countries	Dominica	1998	3.77423	15.0051	84.9949
Developing Countries	Dominica	1999	0.354079	14.0768	85.9232
Developing Countries	Dominica	2000	2.34022	11.06	88.94
Developing Countries	Dominica	2001	-0.0638447	9.41	90.59
Developing Countries	Dominica	2002	-2.828	13.6	86.4
Developing Countries	Dominica	2003	6.35314	10.56	89.44
Developing Countries	Dominica	2004	3.05069	11.56	88.44
Developing Countries	Dominica	2005	0.655862	10.8	89.2
Developing Countries	Dominica	2006	4.65946	9.88	90.12
Developing Countries	Dominica	2007	6.35297	8.68	91.32
Developing Countries	Dominica	2008	7.12106	8.45	91.55
Developing Countries	Dominica	2009	-1.16959	9.23	90.77
Developing Countries	Dominica	2010	0.672634	10.28	89.72
Developing Countries	Dominica	2011	-0.223551	13.8	86.2
Developing Countries	Dominica	2012	-1.059	11.33	88.67
Developing Countries	Dominica	2013	-0.999941	11.57	88.43
Developing Countries	Dominica	2014	4.75379	9.97	90.03
Developing Countries	Dominica	2015	-2.7315	8.8	91.2
Developing Countries	Dominica	2016	2.76365	10.88	89.12
Developing Countries	Dominica	2017	-6.61899	9.84	90.16
Developing Countries	Dominica	2018	3.54758	8.3	91.7
Developing Countries	Dominica	2019	5.50248	8.05	91.95
Developing Countries	Dominican Republic	1990	-5.45431	28.0116	71.9884
Developing Countries	Dominican Republic	1991	0.944139	28.1632	71.8368
Developing Countries	Dominican Republic	1992	11.2209	25.3569	74.6431
Developing Countries	Dominican Republic	1993	7.36451	26.8481	73.1519
Developing Countries	Dominican Republic	1994	2.60035	24.439	75.561
Developing Countries	Dominican Republic	1995	5.68543	22.3363	77.6637
Developing Countries	Dominican Republic	1996	5.97783	20.3109	79.6891
Developing Countries	Dominican Republic	1997	8.88527	18.2511	81.7489
Developing Countries	Dominican Republic	1998	6.71448	19.7511	80.2489
Developing Countries	Dominican Republic	1999	5.94005	19.5373	80.4627
Developing Countries	Dominican Republic	2000	4.66176	19.11	80.89
Developing Countries	Dominican Republic	2001	2.45952	18.89	81.11
Developing Countries	Dominican Republic	2002	4.4951	17.94	82.06
Developing Countries	Dominican Republic	2003	-1.34571	18.94	81.06
Developing Countries	Dominican Republic	2004	2.57013	20.67	79.33
Developing Countries	Dominican Republic	2005	9.42824	19.44	80.56
Developing Countries	Dominican Republic	2006	9.17436	17.98	82.02
Developing Countries	Dominican Republic	2007	7.41595	17.89	82.11
Developing Countries	Dominican Republic	2008	3.2095	17.68	82.32
Developing Countries	Dominican Republic	2009	0.946155	17.34	82.66
Developing Countries	Dominican Republic	2010	8.33965	16.91	83.09
Developing Countries	Dominican Republic	2011	3.13342	16.75	83.25
Developing Countries	Dominican Republic	2012	2.71737	16.48	83.52
Developing Countries	Dominican Republic	2013	4.87521	16.55	83.45
Developing Countries	Dominican Republic	2014	7.05046	17.28	82.72
Developing Countries	Dominican Republic	2015	6.92702	14.88	85.12
Developing Countries	Dominican Republic	2016	6.6592	15.31	84.69
Developing Countries	Dominican Republic	2017	4.6667	16.87	83.13
Developing Countries	Dominican Republic	2018	6.98253	15.95	84.05
Developing Countries	Dominican Republic	2019	5.05217	13.98	86.02
Developing Countries	Ecuador	1990	3.67991	24.1985	75.8015
Developing Countries	Ecuador	1991	4.29134	24.1631	75.8369
Developing Countries	Ecuador	1992	2.11431	20.8004	79.1996
Developing Countries	Ecuador	1993	1.97322	21.6185	78.3815
Developing Countries	Ecuador	1994	4.25825	20.8532	79.1468
Developing Countries	Ecuador	1995	2.25255	20.3541	79.6459
Developing Countries	Ecuador	1996	1.73175	19.2915	80.7085
Developing Countries	Ecuador	1997	4.32786	16.5428	83.4572
Developing Countries	Ecuador	1998	3.26653	18.1907	81.8093
Developing Countries	Ecuador	1999	-4.73939	21.0558	78.9442
Developing Countries	Ecuador	2000	1.0918	19.43	80.57
Developing Countries	Ecuador	2001	4.01563	17.05	82.95
Developing Countries	Ecuador	2002	4.09678	17.1	82.9
Developing Countries	Ecuador	2003	2.72288	16.55	83.45
Developing Countries	Ecuador	2004	8.21102	16.73	83.27
Developing Countries	Ecuador	2005	5.29131	16.16	83.84
Developing Countries	Ecuador	2006	4.40353	14.19	85.81
Developing Countries	Ecuador	2007	2.19006	15.88	84.12
Developing Countries	Ecuador	2008	6.35713	15.32	84.68
Developing Countries	Ecuador	2009	0.566492	12.87	87.13
Developing Countries	Ecuador	2010	3.5253	11.79	88.21
Developing Countries	Ecuador	2011	7.86814	13.15	86.85
Developing Countries	Ecuador	2012	5.64196	13.2	86.8
Developing Countries	Ecuador	2013	4.94651	11.85	88.15
Developing Countries	Ecuador	2014	3.78887	12.18	87.82
Developing Countries	Ecuador	2015	0.0988726	13.07	86.93
Developing Countries	Ecuador	2016	-1.22638	14.75	85.25
Developing Countries	Ecuador	2017	2.36839	17.05	82.95
Developing Countries	Ecuador	2018	1.28929	16.33	83.67
Developing Countries	Ecuador	2019	0.0121051	17.73	82.27
Developing Countries	Egypt, Arab Rep.	1990	5.66703	8.50247	91.4975
Developing Countries	Egypt, Arab Rep.	1991	1.1254	9.05203	90.948
Developing Countries	Egypt, Arab Rep.	1992	4.47286	8.71506	91.2849
Developing Countries	Egypt, Arab Rep.	1993	2.90079	8.83928	91.1607
Developing Countries	Egypt, Arab Rep.	1994	3.97317	9.82897	90.171
Developing Countries	Egypt, Arab Rep.	1995	4.64246	9.00303	90.997
Developing Countries	Egypt, Arab Rep.	1996	4.98873	8.67808	91.3219
Developing Countries	Egypt, Arab Rep.	1997	5.49235	8.34474	91.6553
Developing Countries	Egypt, Arab Rep.	1998	5.5755	8.2485	91.7515
Developing Countries	Egypt, Arab Rep.	1999	6.05344	8.55974	91.4403
Developing Countries	Egypt, Arab Rep.	2000	6.37	8.26	91.74
Developing Countries	Egypt, Arab Rep.	2001	3.53525	7.82	92.18
Developing Countries	Egypt, Arab Rep.	2002	2.3902	7.35	92.65
Developing Countries	Egypt, Arab Rep.	2003	3.19345	7.45	92.55
Developing Countries	Egypt, Arab Rep.	2004	4.09207	7.57	92.43
Developing Countries	Egypt, Arab Rep.	2005	4.47174	6.48	93.52
Developing Countries	Egypt, Arab Rep.	2006	6.84384	6.22	93.78
Developing Countries	Egypt, Arab Rep.	2007	7.08783	6.05	93.95
Developing Countries	Egypt, Arab Rep.	2008	7.15628	6.17	93.83
Developing Countries	Egypt, Arab Rep.	2009	4.6736	5.9	94.1
Developing Countries	Egypt, Arab Rep.	2010	5.14723	5.57	94.43
Developing Countries	Egypt, Arab Rep.	2011	1.76457	5.53	94.47
Developing Countries	Egypt, Arab Rep.	2012	2.2262	5.5	94.5
Developing Countries	Egypt, Arab Rep.	2013	2.18547	5.49	94.51
Developing Countries	Egypt, Arab Rep.	2014	2.91591	5.59	94.41
Developing Countries	Egypt, Arab Rep.	2015	4.37202	5.45	94.55
Developing Countries	Egypt, Arab Rep.	2016	4.34664	5.31	94.69
Developing Countries	Egypt, Arab Rep.	2017	4.18122	5.1	94.9
Developing Countries	Egypt, Arab Rep.	2018	5.31412	5.23	94.77
Developing Countries	Egypt, Arab Rep.	2019	5.55768	5.3	94.7
Developing Countries	El Salvador	1990	4.8329	67.137	32.863
Developing Countries	El Salvador	1991	1.49409	64.7259	35.2741
Developing Countries	El Salvador	1992	7.02196	61.6888	38.3112
Developing Countries	El Salvador	1993	5.81832	59.3421	40.6579
Developing Countries	El Salvador	1994	4.69206	57.1983	42.8017
Developing Countries	El Salvador	1995	4.73408	54.747	45.253
Developing Countries	El Salvador	1996	0.811462	56.9374	43.0626
Developing Countries	El Salvador	1997	3.13797	53.0624	46.9376
Developing Countries	El Salvador	1998	2.65228	51.5866	48.4134
Developing Countries	El Salvador	1999	2.16203	51.0076	48.9924
Developing Countries	El Salvador	2000	1.12791	33.51	66.49
Developing Countries	El Salvador	2001	0.879614	33.11	66.89
Developing Countries	El Salvador	2002	1.57292	34.02	65.98
Developing Countries	El Salvador	2003	1.56539	33.85	66.15
Developing Countries	El Salvador	2004	0.889404	33.33	66.67
Developing Countries	El Salvador	2005	2.7104	34.08	65.92
Developing Countries	El Salvador	2006	4.34481	34.76	65.24
Developing Countries	El Salvador	2007	1.8597	28.24	71.76
Developing Countries	El Salvador	2008	2.1267	31.5	68.5
Developing Countries	El Salvador	2009	-2.08732	32.2	67.8
Developing Countries	El Salvador	2010	2.10674	32.62	67.38
Developing Countries	El Salvador	2011	3.81706	29.52	70.48
Developing Countries	El Salvador	2012	2.8155	30.27	69.73
Developing Countries	El Salvador	2013	2.23214	27.54	72.46
Developing Countries	El Salvador	2014	1.71071	23.95	76.05
Developing Countries	El Salvador	2015	2.39897	21.03	78.97
Developing Countries	El Salvador	2016	2.54593	20.71	79.29
Developing Countries	El Salvador	2017	2.24667	24.99	75.01
Developing Countries	El Salvador	2018	2.43229	23.21	76.79
Developing Countries	El Salvador	2019	2.38258	19.39	80.61
Developing Countries	Equatorial Guinea	1990	-1.75856	84.7109	15.2891
Developing Countries	Equatorial Guinea	1991	-1.02224	83.9597	16.0403
Developing Countries	Equatorial Guinea	1992	34.7453	84.0068	15.9932
Developing Countries	Equatorial Guinea	1993	11.0332	84.4589	15.5411
Developing Countries	Equatorial Guinea	1994	16.6688	83.6896	16.3104
Developing Countries	Equatorial Guinea	1995	17.4863	82.4829	17.5171
Developing Countries	Equatorial Guinea	1996	66.58	76.7482	23.2518
Developing Countries	Equatorial Guinea	1997	149.973	66.0291	33.9709
Developing Countries	Equatorial Guinea	1998	23.7745	68.0176	31.9824
Developing Countries	Equatorial Guinea	1999	25.664	61.819	38.181
Developing Countries	Equatorial Guinea	2000	18.2138	45.85	54.15
Developing Countries	Equatorial Guinea	2001	63.3799	46.12	53.88
Developing Countries	Equatorial Guinea	2002	19.4628	31.31	68.69
Developing Countries	Equatorial Guinea	2003	13.9553	29.49	70.51
Developing Countries	Equatorial Guinea	2004	37.9987	7.2	92.8
Developing Countries	Equatorial Guinea	2005	16.7487	7.1	92.9
Developing Countries	Equatorial Guinea	2006	7.70492	6.99	93.01
Developing Countries	Equatorial Guinea	2007	15.2821	8.49	91.51
Developing Countries	Equatorial Guinea	2008	17.7991	7.23	92.77
Developing Countries	Equatorial Guinea	2009	1.34336	9.24	90.76
Developing Countries	Equatorial Guinea	2010	-8.92418	5.74	94.26
Developing Countries	Equatorial Guinea	2011	6.52392	5.58	94.42
Developing Countries	Equatorial Guinea	2012	8.31287	4.42	95.58
Developing Countries	Equatorial Guinea	2013	-4.1332	3.68	96.32
Developing Countries	Equatorial Guinea	2014	0.415066	4.2	95.8
Developing Countries	Equatorial Guinea	2015	-9.11004	4.56	95.44
Developing Countries	Equatorial Guinea	2016	-8.81642	3.95	96.05
Developing Countries	Equatorial Guinea	2017	-5.6675	3.54	96.46
Developing Countries	Equatorial Guinea	2018	-6.23655	4.91	95.09
Developing Countries	Equatorial Guinea	2019	-5.48182	6.58	93.42
Developing Countries	Eswatini	1990	21.018	85.2457	14.7543
Developing Countries	Eswatini	1991	1.76038	86.6709	13.3291
Developing Countries	Eswatini	1992	3.22621	92.263	7.737
Developing Countries	Eswatini	1993	3.10611	91.9937	8.00629
Developing Countries	Eswatini	1994	2.40069	73.2135	26.7865
Developing Countries	Eswatini	1995	4.82565	72.7563	27.2437
Developing Countries	Eswatini	1996	3.84205	75.5024	24.4976
Developing Countries	Eswatini	1997	3.10281	47.9277	52.0723
Developing Countries	Eswatini	1998	2.60404	49.1073	50.8927
Developing Countries	Eswatini	1999	2.95088	48.8656	51.1344
Developing Countries	Eswatini	2000	1.76017	59.39	40.61
Developing Countries	Eswatini	2001	1.05476	61.24	38.76
Developing Countries	Eswatini	2002	4.3801	63.65	36.35
Developing Countries	Eswatini	2003	3.88021	65.59	34.41
Developing Countries	Eswatini	2004	3.62391	65.64	34.36
Developing Countries	Eswatini	2005	5.99878	66.56	33.44
Developing Countries	Eswatini	2006	5.99217	71.42	28.58
Developing Countries	Eswatini	2007	4.43538	71.35	28.65
Developing Countries	Eswatini	2008	0.821664	72.68	27.32
Developing Countries	Eswatini	2009	1.56505	70.83	29.17
Developing Countries	Eswatini	2010	3.79375	72.39	27.61
Developing Countries	Eswatini	2011	2.24723	72.52	27.48
Developing Countries	Eswatini	2012	5.39663	71.41	28.59
Developing Countries	Eswatini	2013	3.86121	69.7	30.3
Developing Countries	Eswatini	2014	0.923231	71.67	28.33
Developing Countries	Eswatini	2015	2.22748	71.68	28.32
Developing Countries	Eswatini	2016	1.06261	69.61	30.39
Developing Countries	Eswatini	2017	2.02658	65.54	34.46
Developing Countries	Eswatini	2018	2.38296	66.07	33.93
Developing Countries	Eswatini	2019	2.60166	65.95	34.05
Least Developed Countries	Ethiopia	1990	2.72645	96.6354	3.36461
Least Developed Countries	Ethiopia	1991	-7.13748	96.7113	3.28871
Least Developed Countries	Ethiopia	1992	-8.67248	97.7404	2.25959
Least Developed Countries	Ethiopia	1993	13.1428	97.1987	2.80134
Least Developed Countries	Ethiopia	1994	3.18996	96.8839	3.11611
Least Developed Countries	Ethiopia	1995	6.12751	96.6201	3.37986
Least Developed Countries	Ethiopia	1996	12.4262	96.352	3.64802
Least Developed Countries	Ethiopia	1997	3.13391	96.2209	3.77914
Least Developed Countries	Ethiopia	1998	-3.45814	96.1002	3.89976
Least Developed Countries	Ethiopia	1999	5.16215	96.1895	3.81051
Least Developed Countries	Ethiopia	2000	6.07322	95.55	4.45
Least Developed Countries	Ethiopia	2001	8.30131	94.6	5.4
Least Developed Countries	Ethiopia	2002	1.51473	94.53	5.47
Least Developed Countries	Ethiopia	2003	-2.16136	94.23	5.77
Least Developed Countries	Ethiopia	2004	13.5726	94.13	5.87
Least Developed Countries	Ethiopia	2005	11.8188	94.73	5.27
Least Developed Countries	Ethiopia	2006	10.8347	94.54	5.46
Least Developed Countries	Ethiopia	2007	11.4562	94.16	5.84
Least Developed Countries	Ethiopia	2008	10.7885	94.09	5.91
Least Developed Countries	Ethiopia	2009	8.80255	94.18	5.82
Least Developed Countries	Ethiopia	2010	12.5505	94.11	5.89
Least Developed Countries	Ethiopia	2011	11.1783	93.56	6.44
Least Developed Countries	Ethiopia	2012	8.64781	93.3	6.7
Least Developed Countries	Ethiopia	2013	10.5823	92.49	7.51
Least Developed Countries	Ethiopia	2014	10.2575	91.25	8.75
Least Developed Countries	Ethiopia	2015	10.3925	91.56	8.44
Least Developed Countries	Ethiopia	2016	9.43348	90.49	9.51
Least Developed Countries	Ethiopia	2017	9.56419	90.22	9.78
Least Developed Countries	Ethiopia	2018	6.81615	89.42	10.58
Least Developed Countries	Ethiopia	2019	8.36409	88.92	11.08
Developing Countries	Fiji	1990	5.8	53.094	46.906
Developing Countries	Fiji	1991	-2.7	60.0666	39.9334
Developing Countries	Fiji	1992	6.1	58.5857	41.4143
Developing Countries	Fiji	1993	2.13003	59.0061	40.9939
Developing Countries	Fiji	1994	5.1	63.7767	36.2233
Developing Countries	Fiji	1995	2.5	60.0612	39.9388
Developing Countries	Fiji	1996	4.8	59.7141	40.2859
Developing Countries	Fiji	1997	-2.2	54.962	45.038
Developing Countries	Fiji	1998	1.3	49.7926	50.2074
Developing Countries	Fiji	1999	8.8	56.0545	43.9455
Developing Countries	Fiji	2000	-1.7	50.06	49.94
Developing Countries	Fiji	2001	2	40.44	59.56
Developing Countries	Fiji	2002	3.2	48.98	51.02
Developing Countries	Fiji	2003	0.999999	40.83	59.17
Developing Countries	Fiji	2004	5.3	35.72	64.28
Developing Countries	Fiji	2005	0.7	40.02	59.98
Developing Countries	Fiji	2006	1.85248	39.07	60.93
Developing Countries	Fiji	2007	-0.850654	36.04	63.96
Developing Countries	Fiji	2008	1.03279	40.89	59.11
Developing Countries	Fiji	2009	-1.38604	40.09	59.91
Developing Countries	Fiji	2010	2.95467	26.49	73.51
Developing Countries	Fiji	2011	2.70514	31.15	68.85
Developing Countries	Fiji	2012	1.41131	31.73	68.27
Developing Countries	Fiji	2013	4.73422	32.81	67.19
Developing Countries	Fiji	2014	5.60351	33.17	66.83
Developing Countries	Fiji	2015	4.5012	32.74	67.26
Developing Countries	Fiji	2016	2.44565	27.68	72.32
Developing Countries	Fiji	2017	5.35336	28.55	71.45
Developing Countries	Fiji	2018	3.81235	25.8	74.2
Developing Countries	Fiji	2019	-0.445563	26.48	73.52
Developed Countries	Finland	1990	0.670276	24.5084	75.4916
Developed Countries	Finland	1991	-5.88633	24.027	75.973
Developed Countries	Finland	1992	-3.29466	25.1234	74.8766
Developed Countries	Finland	1993	-0.661998	26.0035	73.9965
Developed Countries	Finland	1994	3.96305	25.1319	74.8681
Developed Countries	Finland	1995	4.21687	27.2664	72.7336
Developed Countries	Finland	1996	3.66718	26.8706	73.1294
Developed Countries	Finland	1997	6.3338	28.8284	71.1716
Developed Countries	Finland	1998	5.45718	30.498	69.502
Developed Countries	Finland	1999	4.37958	30.2361	69.7639
Developed Countries	Finland	2000	5.77336	31.68	68.32
Developed Countries	Finland	2001	2.61002	29.25	70.75
Developed Countries	Finland	2002	1.70715	29.52	70.48
Developed Countries	Finland	2003	2.00378	28.35	71.65
Developed Countries	Finland	2004	3.99209	31.1	68.9
Developed Countries	Finland	2005	2.77985	31.52	68.48
Developed Countries	Finland	2006	4.02741	31.25	68.75
Developed Countries	Finland	2007	5.29934	31.8	68.2
Developed Countries	Finland	2008	0.783995	34.61	65.39
Developed Countries	Finland	2009	-8.07445	32.46	67.54
Developed Countries	Finland	2010	3.18596	33.43	66.57
Developed Countries	Finland	2011	2.54766	35.14	64.86
Developed Countries	Finland	2012	-1.39755	38.72	61.28
Developed Countries	Finland	2013	-0.901696	38.52	61.48
Developed Countries	Finland	2014	-0.364908	41.25	58.75
Developed Countries	Finland	2015	0.543659	43.23	56.77
Developed Countries	Finland	2016	2.81146	42.4	57.6
Developed Countries	Finland	2017	3.19241	44.48	55.52
Developed Countries	Finland	2018	1.14195	44.17	55.83
Developed Countries	Finland	2019	1.22075	45.76	54.24
Developed Countries	France	1990	2.92394	10.408	89.592
Developed Countries	France	1991	1.04818	11.0122	88.9878
Developed Countries	France	1992	1.59934	11.2582	88.7418
Developed Countries	France	1993	-0.628666	10.8601	89.1399
Developed Countries	France	1994	2.35834	10.9345	89.0655
Developed Countries	France	1995	2.1067	10.7014	89.2986
Developed Countries	France	1996	1.41299	10.495	89.505
Developed Countries	France	1997	2.3363	9.98545	90.0145
Developed Countries	France	1998	3.58866	9.70929	90.2907
Developed Countries	France	1999	3.42137	9.77901	90.221
Developed Countries	France	2000	3.92367	9.32	90.68
Developed Countries	France	2001	1.98372	9.46	90.54
Developed Countries	France	2002	1.13553	8.73	91.27
Developed Countries	France	2003	0.823161	8.91	91.09
Developed Countries	France	2004	2.82975	8.95	91.05
Developed Countries	France	2005	1.66322	8.66	91.34
Developed Countries	France	2006	2.44932	8.52	91.48
Developed Countries	France	2007	2.42474	9.46	90.54
Developed Countries	France	2008	0.254946	10.6	89.4
Developed Countries	France	2009	-2.87331	11.32	88.68
Developed Countries	France	2010	1.94944	11.99	88.01
Developed Countries	France	2011	2.1927	10.66	89.34
Developed Countries	France	2012	0.313135	12.34	87.66
Developed Countries	France	2013	0.576327	13.42	86.58
Developed Countries	France	2014	0.956183	13.2	86.8
Developed Countries	France	2015	1.11291	13.34	86.66
Developed Countries	France	2016	1.09546	14.24	85.76
Developed Countries	France	2017	2.29142	14.12	85.88
Developed Countries	France	2018	1.86507	15.21	84.79
Developed Countries	France	2019	1.84297	15.53	84.47
Developing Countries	Gabon	1990	5.19224	78.2807	21.7193
Developing Countries	Gabon	1991	6.1125	75.1504	24.8496
Developing Countries	Gabon	1992	-3.09015	74.7817	25.2183
Developing Countries	Gabon	1993	3.94656	73.8051	26.1949
Developing Countries	Gabon	1994	3.71275	72.893	27.107
Developing Countries	Gabon	1995	4.97385	71.9439	28.0561
Developing Countries	Gabon	1996	3.62505	71.4867	28.5133
Developing Countries	Gabon	1997	5.73837	69.9732	30.0268
Developing Countries	Gabon	1998	3.47783	69.6697	30.3303
Developing Countries	Gabon	1999	-8.93262	71.3413	28.6587
Developing Countries	Gabon	2000	-1.88297	72.78	27.22
Developing Countries	Gabon	2001	2.13523	72.42	27.58
Developing Countries	Gabon	2002	-0.249033	79.82	20.18
Developing Countries	Gabon	2003	2.24733	83.63	16.37
Developing Countries	Gabon	2004	0.689543	85.78	14.22
Developing Countries	Gabon	2005	2.6762	85.25	14.75
Developing Countries	Gabon	2006	-2.80658	86.16	13.84
Developing Countries	Gabon	2007	6.00811	87.35	12.65
Developing Countries	Gabon	2008	-3.30843	87.32	12.68
Developing Countries	Gabon	2009	0.130331	88	12
Developing Countries	Gabon	2010	7.08989	85.86	14.14
Developing Countries	Gabon	2011	7.09175	79.71	20.29
Developing Countries	Gabon	2012	5.25108	75.49	24.51
Developing Countries	Gabon	2013	5.6387	82.19	17.81
Developing Countries	Gabon	2014	4.31496	81.3	18.7
Developing Countries	Gabon	2015	3.8789	81.95	18.05
Developing Countries	Gabon	2016	2.09144	80.77	19.23
Developing Countries	Gabon	2017	0.472642	90.1	9.9
Developing Countries	Gabon	2018	0.837917	90.13	9.87
Developing Countries	Gabon	2019	3.92081	89.88	10.12
Least Developed Countries	Gambia, The	1990	3.55888	61.4419	38.5581
Least Developed Countries	Gambia, The	1991	3.10704	61.8017	38.1983
Least Developed Countries	Gambia, The	1992	3.37869	62.9356	37.0644
Least Developed Countries	Gambia, The	1993	3.0121	62.6798	37.3202
Least Developed Countries	Gambia, The	1994	0.154346	60.9835	39.0165
Least Developed Countries	Gambia, The	1995	0.881848	59.5777	40.4223
Least Developed Countries	Gambia, The	1996	2.22355	59.0748	40.9252
Least Developed Countries	Gambia, The	1997	4.9	58.1918	41.8082
Least Developed Countries	Gambia, The	1998	3.5	56.9344	43.0656
Least Developed Countries	Gambia, The	1999	6.4	55.8153	44.1847
Least Developed Countries	Gambia, The	2000	5.5	62.86	37.14
Least Developed Countries	Gambia, The	2001	5.8	59.61	40.39
Least Developed Countries	Gambia, The	2002	-3.25	60.97	39.03
Least Developed Countries	Gambia, The	2003	6.87	62.41	37.59
Least Developed Countries	Gambia, The	2004	7.05	61.25	38.75
Least Developed Countries	Gambia, The	2005	-2.35173	61.71	38.29
Least Developed Countries	Gambia, The	2006	-0.555581	60.21	39.79
Least Developed Countries	Gambia, The	2007	3.04325	57.27	42.73
Least Developed Countries	Gambia, The	2008	6.25591	56.28	43.72
Least Developed Countries	Gambia, The	2009	6.66572	53.91	46.09
Least Developed Countries	Gambia, The	2010	5.90834	56.6	43.4
Least Developed Countries	Gambia, The	2011	-8.13044	56.24	43.76
Least Developed Countries	Gambia, The	2012	5.24157	56.95	43.05
Least Developed Countries	Gambia, The	2013	2.87277	59.33	40.67
Least Developed Countries	Gambia, The	2014	-1.40738	53.17	46.83
Least Developed Countries	Gambia, The	2015	4.05807	48.95	51.05
Least Developed Countries	Gambia, The	2016	1.94336	48.62	51.38
Least Developed Countries	Gambia, The	2017	4.82261	48.02	51.98
Least Developed Countries	Gambia, The	2018	7.23489	49.01	50.99
Least Developed Countries	Gambia, The	2019	6.22205	49.24	50.76
Economies in Transition	Georgia	1990	-14.7882	12.774	87.226
Economies in Transition	Georgia	1991	-21.1	14.1188	85.8812
Economies in Transition	Georgia	1992	-44.9	18.5421	81.4579
Economies in Transition	Georgia	1993	-29.3	26.0262	73.9738
Economies in Transition	Georgia	1994	-10.4	22.7023	77.2977
Economies in Transition	Georgia	1995	2.6	46.3947	53.6053
Economies in Transition	Georgia	1996	11.2	42.754	57.246
Economies in Transition	Georgia	1997	10.519	44.3638	55.6362
Economies in Transition	Georgia	1998	3.1049	47.529	52.471
Economies in Transition	Georgia	1999	2.86926	49.6631	50.3369
Economies in Transition	Georgia	2000	1.83834	47.25	52.75
Economies in Transition	Georgia	2001	4.80545	53.15	46.85
Economies in Transition	Georgia	2002	5.47384	56.76	43.24
Economies in Transition	Georgia	2003	11.0587	55.33	44.67
Economies in Transition	Georgia	2004	5.7945	54.53	45.47
Economies in Transition	Georgia	2005	9.58957	41.48	58.52
Economies in Transition	Georgia	2006	9.41977	37.22	62.78
Economies in Transition	Georgia	2007	12.579	36.22	63.78
Economies in Transition	Georgia	2008	2.41857	36.3	63.7
Economies in Transition	Georgia	2009	-3.65051	36.72	63.28
Economies in Transition	Georgia	2010	6.24949	39.15	60.85
Economies in Transition	Georgia	2011	7.4	31.53	68.47
Economies in Transition	Georgia	2012	6.36901	28.69	71.31
Economies in Transition	Georgia	2013	3.62131	33.16	66.84
Economies in Transition	Georgia	2014	4.43192	31.34	68.66
Economies in Transition	Georgia	2015	3.02221	28.15	71.85
Economies in Transition	Georgia	2016	2.90644	27.64	72.36
Economies in Transition	Georgia	2017	4.8426	28.03	71.97
Economies in Transition	Georgia	2018	4.84292	27.94	72.06
Economies in Transition	Georgia	2019	4.98235	25.22	74.78
Developed Countries	Germany	1990	5.25501	2.09803	97.902
Developed Countries	Germany	1991	5.10826	1.98863	98.0114
Developed Countries	Germany	1992	1.92308	2.06262	97.9374
Developed Countries	Germany	1993	-0.97685	2.11093	97.8891
Developed Countries	Germany	1994	2.39189	2.2662	97.7338
Developed Countries	Germany	1995	1.54415	2.31975	97.6803
Developed Countries	Germany	1996	0.805823	2.25217	97.7478
Developed Countries	Germany	1997	1.79216	2.82442	97.1756
Developed Countries	Germany	1998	2.01393	3.04512	96.9549
Developed Countries	Germany	1999	1.88726	3.26371	96.7363
Developed Countries	Germany	2000	2.9125	3.7	96.3
Developed Countries	Germany	2001	1.68147	3.9	96.1
Developed Countries	Germany	2002	-0.197974	4.41	95.59
Developed Countries	Germany	2003	-0.700117	5.44	94.56
Developed Countries	Germany	2004	1.17509	6.34	93.66
Developed Countries	Germany	2005	0.731707	7.28	92.72
Developed Countries	Germany	2006	3.81644	8.59	91.41
Developed Countries	Germany	2007	2.97646	10.47	89.53
Developed Countries	Germany	2008	0.959879	10.25	89.75
Developed Countries	Germany	2009	-5.69384	10.72	89.28
Developed Countries	Germany	2010	4.17988	11.61	88.39
Developed Countries	Germany	2011	3.92519	12.54	87.46
Developed Countries	Germany	2012	0.418498	13.64	86.36
Developed Countries	Germany	2013	0.437591	13.63	86.37
Developed Countries	Germany	2014	2.20954	14.02	85.98
Developed Countries	Germany	2015	1.49193	14.55	85.45
Developed Countries	Germany	2016	2.23	14.24	85.76
Developed Countries	Germany	2017	2.68023	15.22	84.78
Developed Countries	Germany	2018	1.08602	16.12	83.88
Developed Countries	Germany	2019	1.05551	17.17	82.83
Developing Countries	Ghana	1990	3.32882	80.6264	19.3736
Developing Countries	Ghana	1991	5.28183	82.9284	17.0716
Developing Countries	Ghana	1992	3.87942	81.0012	18.9988
Developing Countries	Ghana	1993	4.85	81.2973	18.7027
Developing Countries	Ghana	1994	3.3	80.5576	19.4424
Developing Countries	Ghana	1995	4.11242	79.7893	20.2107
Developing Countries	Ghana	1996	4.60246	78.8292	21.1708
Developing Countries	Ghana	1997	4.19636	78.339	21.661
Developing Countries	Ghana	1998	4.70039	73.5781	26.4219
Developing Countries	Ghana	1999	4.4	72.7839	27.2161
Developing Countries	Ghana	2000	3.7	71.62	28.38
Developing Countries	Ghana	2001	4	69.32	30.68
Developing Countries	Ghana	2002	4.5	65.68	34.32
Developing Countries	Ghana	2003	5.2	64.47	35.53
Developing Countries	Ghana	2004	5.6	62.38	37.62
Developing Countries	Ghana	2005	5.9	61.43	38.57
Developing Countries	Ghana	2006	6.39991	58.56	41.44
Developing Countries	Ghana	2007	4.34682	54.53	45.47
Developing Countries	Ghana	2008	9.1498	57.34	42.66
Developing Countries	Ghana	2009	4.84449	51.9	48.1
Developing Countries	Ghana	2010	7.89971	51.91	48.09
Developing Countries	Ghana	2011	14.0471	50.09	49.91
Developing Countries	Ghana	2012	9.29279	46.5	53.5
Developing Countries	Ghana	2013	7.31253	46.19	53.81
Developing Countries	Ghana	2014	2.85624	47.69	52.31
Developing Countries	Ghana	2015	2.12076	44.02	55.98
Developing Countries	Ghana	2016	3.37347	45.22	54.78
Developing Countries	Ghana	2017	8.12889	44.43	55.57
Developing Countries	Ghana	2018	6.20008	41.48	58.52
Developing Countries	Ghana	2019	6.50777	41.8	58.2
Developed Countries	Greece	1990	1.25994	7.80688	92.1931
Developed Countries	Greece	1991	3.1	8.31686	91.6831
Developed Countries	Greece	1992	0.7	7.89938	92.1006
Developed Countries	Greece	1993	-1.6	7.99461	92.0054
Developed Countries	Greece	1994	2	8.03728	91.9627
Developed Countries	Greece	1995	2.09972	8.31139	91.6886
Developed Countries	Greece	1996	2.86213	8.20918	91.7908
Developed Countries	Greece	1997	4.4842	7.83404	92.166
Developed Countries	Greece	1998	3.89491	7.38037	92.6196
Developed Countries	Greece	1999	3.0726	7.83406	92.1659
Developed Countries	Greece	2000	3.91977	7.82	92.18
Developed Countries	Greece	2001	4.13161	7.11	92.89
Developed Countries	Greece	2002	3.92287	7.33	92.67
Developed Countries	Greece	2003	5.79453	7.6	92.4
Developed Countries	Greece	2004	5.06099	7.85	92.15
Developed Countries	Greece	2005	0.599142	8.01	91.99
Developed Countries	Greece	2006	5.65243	8.51	91.49
Developed Countries	Greece	2007	3.27375	8.05	91.95
Developed Countries	Greece	2008	-0.335173	8.32	91.68
Developed Countries	Greece	2009	-4.30073	9.19	90.81
Developed Countries	Greece	2010	-5.47863	11.37	88.63
Developed Countries	Greece	2011	-10.1493	11.38	88.62
Developed Countries	Greece	2012	-7.0867	14.17	85.83
Developed Countries	Greece	2013	-2.516	16.61	83.39
Developed Countries	Greece	2014	0.475696	16.41	83.59
Developed Countries	Greece	2015	-0.196088	17.47	82.53
Developed Countries	Greece	2016	-0.487173	16.41	83.59
Developed Countries	Greece	2017	1.09215	16.38	83.62
Developed Countries	Greece	2018	1.66843	17.86	82.14
Developed Countries	Greece	2019	1.8036	18.51	81.49
Developing Countries	Grenada	1990	4.01261	8.34213	91.6579
Developing Countries	Grenada	1991	1.38555	8.10645	91.8936
Developing Countries	Grenada	1992	-0.851149	7.73763	92.2624
Developing Countries	Grenada	1993	-1.95882	8.07469	91.9253
Developing Countries	Grenada	1994	1.69356	7.43074	92.5693
Developing Countries	Grenada	1995	2.12948	7.41831	92.5817
Developing Countries	Grenada	1996	4.43823	6.14677	93.8532
Developing Countries	Grenada	1997	5.01549	8.32581	91.6742
Developing Countries	Grenada	1998	11.7535	10.1106	89.8894
Developing Countries	Grenada	1999	6.89836	10.2956	89.7044
Developing Countries	Grenada	2000	4.88795	10.5	89.5
Developing Countries	Grenada	2001	-2.0239	10.42	89.58
Developing Countries	Grenada	2002	3.43732	10.46	89.54
Developing Countries	Grenada	2003	9.46397	10.44	89.56
Developing Countries	Grenada	2004	-0.64745	10.56	89.44
Developing Countries	Grenada	2005	13.2762	10.57	89.43
Developing Countries	Grenada	2006	-3.99533	10.36	89.64
Developing Countries	Grenada	2007	6.12345	9.9	90.1
Developing Countries	Grenada	2008	0.947543	10.69	89.31
Developing Countries	Grenada	2009	-6.61328	10.47	89.53
Developing Countries	Grenada	2010	-0.511263	10.53	89.47
Developing Countries	Grenada	2011	0.764977	11.27	88.73
Developing Countries	Grenada	2012	-1.15514	11.38	88.62
Developing Countries	Grenada	2013	2.35142	10.92	89.08
Developing Countries	Grenada	2014	7.34408	11.26	88.74
Developing Countries	Grenada	2015	6.44314	11.07	88.93
Developing Countries	Grenada	2016	3.73965	11.4	88.6
Developing Countries	Grenada	2017	4.43868	11.48	88.52
Developing Countries	Grenada	2018	4.36144	10.69	89.31
Developing Countries	Grenada	2019	0.675703	10.37	89.63
Developing Countries	Guatemala	1990	3.10256	74.9653	25.0347
Developing Countries	Guatemala	1991	3.65825	74.2552	25.7448
Developing Countries	Guatemala	1992	4.83834	72.2855	27.7145
Developing Countries	Guatemala	1993	3.92713	69.9234	30.0766
Developing Countries	Guatemala	1994	4.03374	68.4905	31.5095
Developing Countries	Guatemala	1995	4.94855	65.1428	34.8572
Developing Countries	Guatemala	1996	2.95778	65.7254	34.2746
Developing Countries	Guatemala	1997	4.36409	65.304	34.696
Developing Countries	Guatemala	1998	4.99353	62.0397	37.9603
Developing Countries	Guatemala	1999	3.84706	64.6055	35.3945
Developing Countries	Guatemala	2000	3.60887	62.75	37.25
Developing Countries	Guatemala	2001	2.33257	61.35	38.65
Developing Countries	Guatemala	2002	3.83929	63.84	36.16
Developing Countries	Guatemala	2003	2.56038	64.37	35.63
Developing Countries	Guatemala	2004	3.13792	66.17	33.83
Developing Countries	Guatemala	2005	3.27603	65.32	34.68
Developing Countries	Guatemala	2006	5.3514	64.81	35.19
Developing Countries	Guatemala	2007	6.33772	63.36	36.64
Developing Countries	Guatemala	2008	3.29352	66.59	33.41
Developing Countries	Guatemala	2009	0.476898	65.35	34.65
Developing Countries	Guatemala	2010	2.88418	67.17	32.83
Developing Countries	Guatemala	2011	4.16391	67.19	32.81
Developing Countries	Guatemala	2012	2.97471	67.45	32.55
Developing Countries	Guatemala	2013	3.69482	67.29	32.71
Developing Countries	Guatemala	2014	4.44398	66.36	33.64
Developing Countries	Guatemala	2015	4.09217	63.4	36.6
Developing Countries	Guatemala	2016	2.6778	63.34	36.66
Developing Countries	Guatemala	2017	3.07985	65.09	34.91
Developing Countries	Guatemala	2018	3.3221	64.12	35.88
Developing Countries	Guatemala	2019	3.86686	62.92	37.08
Least Developed Countries	Guinea	1990	4.32406	89.2971	10.7029
Least Developed Countries	Guinea	1991	2.61342	89.4082	10.5918
Least Developed Countries	Guinea	1992	3.27095	86.3309	13.6691
Least Developed Countries	Guinea	1993	5.04414	86.1783	13.8217
Least Developed Countries	Guinea	1994	3.9701	85.9498	14.0502
Least Developed Countries	Guinea	1995	4.60767	89.9303	10.0697
Least Developed Countries	Guinea	1996	4.46158	88.8363	11.1637
Least Developed Countries	Guinea	1997	5.1816	85.3077	14.6923
Least Developed Countries	Guinea	1998	3.64412	84.36	15.64
Least Developed Countries	Guinea	1999	3.812	86.3169	13.6831
Least Developed Countries	Guinea	2000	2.50306	85.52	14.48
Least Developed Countries	Guinea	2001	3.65835	84.84	15.16
Least Developed Countries	Guinea	2002	5.16461	84.27	15.73
Least Developed Countries	Guinea	2003	1.2486	83.47	16.53
Least Developed Countries	Guinea	2004	2.34012	83.19	16.81
Least Developed Countries	Guinea	2005	2.99727	81.56	18.44
Least Developed Countries	Guinea	2006	1.18961	81.06	18.94
Least Developed Countries	Guinea	2007	6.81747	80.36	19.64
Least Developed Countries	Guinea	2008	4.13301	80.15	19.85
Least Developed Countries	Guinea	2009	-1.12264	79.25	20.75
Least Developed Countries	Guinea	2010	4.81336	75.71	24.29
Least Developed Countries	Guinea	2011	5.61211	74.75	25.25
Least Developed Countries	Guinea	2012	5.91529	76.36	23.64
Least Developed Countries	Guinea	2013	3.94568	78.53	21.47
Least Developed Countries	Guinea	2014	3.69654	78.57	21.43
Least Developed Countries	Guinea	2015	3.82592	76.23	23.77
Least Developed Countries	Guinea	2016	10.8206	75.29	24.71
Least Developed Countries	Guinea	2017	10.3	71.96	28.04
Least Developed Countries	Guinea	2018	6.35849	69.88	30.12
Least Developed Countries	Guinea	2019	5.61691	65.44	34.56
Least Developed Countries	Guinea-Bissau	1990	6.1	88.5796	11.4204
Least Developed Countries	Guinea-Bissau	1991	5.1	88.5725	11.4275
Least Developed Countries	Guinea-Bissau	1992	1.1	88.5139	11.4861
Least Developed Countries	Guinea-Bissau	1993	2.1	88.0375	11.9625
Least Developed Countries	Guinea-Bissau	1994	3.2	88.5234	11.4766
Least Developed Countries	Guinea-Bissau	1995	4.4	88.5511	11.4489
Least Developed Countries	Guinea-Bissau	1996	11.6	89.4036	10.5964
Least Developed Countries	Guinea-Bissau	1997	6.5	88.3634	11.6366
Least Developed Countries	Guinea-Bissau	1998	-28.1	89.0192	10.9808
Least Developed Countries	Guinea-Bissau	1999	1.02554	88.0584	11.9416
Least Developed Countries	Guinea-Bissau	2000	5.42699	91.24	8.76
Least Developed Countries	Guinea-Bissau	2001	2.18891	91.21	8.79
Least Developed Countries	Guinea-Bissau	2002	-0.985178	91.04	8.96
Least Developed Countries	Guinea-Bissau	2003	0.56851	89.05	10.95
Least Developed Countries	Guinea-Bissau	2004	2.7614	88.55	11.45
Least Developed Countries	Guinea-Bissau	2005	4.2661	88.53	11.47
Least Developed Countries	Guinea-Bissau	2006	2.30936	88.29	11.71
Least Developed Countries	Guinea-Bissau	2007	3.26296	87.9	12.1
Least Developed Countries	Guinea-Bissau	2008	3.20357	88.42	11.58
Least Developed Countries	Guinea-Bissau	2009	3.36897	87.89	12.11
Least Developed Countries	Guinea-Bissau	2010	4.61097	87.81	12.19
Least Developed Countries	Guinea-Bissau	2011	8.08478	87.87	12.13
Least Developed Countries	Guinea-Bissau	2012	-1.71268	87.81	12.19
Least Developed Countries	Guinea-Bissau	2013	3.2559	87.71	12.29
Least Developed Countries	Guinea-Bissau	2014	0.964561	87.28	12.72
Least Developed Countries	Guinea-Bissau	2015	6.13408	87.15	12.85
Least Developed Countries	Guinea-Bissau	2016	6.26281	86.73	13.27
Least Developed Countries	Guinea-Bissau	2017	5.91918	86.8	13.2
Least Developed Countries	Guinea-Bissau	2018	1.28374	86.59	13.41
Least Developed Countries	Guinea-Bissau	2019	4.5	86.24	13.76
Developing Countries	Guyana	1990	-3.06748	42.2339	57.7661
Developing Countries	Guyana	1991	6.05787	33.3055	66.6945
Developing Countries	Guyana	1992	7.75789	42.4638	57.5362
Developing Countries	Guyana	1993	8.17511	44.4255	55.5745
Developing Countries	Guyana	1994	8.53242	39.7079	60.2921
Developing Countries	Guyana	1995	5.03145	38.3814	61.6186
Developing Countries	Guyana	1996	7.95552	38.6082	61.3918
Developing Countries	Guyana	1997	6.18067	36.9339	63.0661
Developing Countries	Guyana	1998	-1.6791	34.6521	65.3479
Developing Countries	Guyana	1999	2.96015	35.7476	64.2524
Developing Countries	Guyana	2000	-1.3638	29.75	70.25
Developing Countries	Guyana	2001	2.27952	30.41	69.59
Developing Countries	Guyana	2002	1.13263	33.73	66.27
Developing Countries	Guyana	2003	-0.632225	34.1	65.9
Developing Countries	Guyana	2004	1.56335	35.05	64.95
Developing Countries	Guyana	2005	-1.95096	34.13	65.87
Developing Countries	Guyana	2006	5.12961	36.28	63.72
Developing Countries	Guyana	2007	7.19124	32.63	67.37
Developing Countries	Guyana	2008	1.606	32.03	67.97
Developing Countries	Guyana	2009	3.87653	31.09	68.91
Developing Countries	Guyana	2010	3.7782	30.29	69.71
Developing Countries	Guyana	2011	5.33938	32.57	67.43
Developing Countries	Guyana	2012	5.38362	28.41	71.59
Developing Countries	Guyana	2013	3.6535	26.27	73.73
Developing Countries	Guyana	2014	1.68603	24.02	75.98
Developing Countries	Guyana	2015	0.687521	24.95	75.05
Developing Countries	Guyana	2016	3.80792	21.41	78.59
Developing Countries	Guyana	2017	3.73437	22.18	77.82
Developing Countries	Guyana	2018	4.44101	16.81	83.19
Developing Countries	Guyana	2019	5.35263	11.35	88.65
Least Developed Countries	Haiti	1990	1.03812	81.1196	18.8804
Least Developed Countries	Haiti	1991	1.88054	81.6924	18.3076
Least Developed Countries	Haiti	1992	-5.30993	83.4271	16.5729
Least Developed Countries	Haiti	1993	-5.4263	84.6097	15.3903
Least Developed Countries	Haiti	1994	-11.9506	95.0396	4.9604
Least Developed Countries	Haiti	1995	9.89771	81.3191	18.6809
Least Developed Countries	Haiti	1996	4.14077	82.1802	17.8198
Least Developed Countries	Haiti	1997	2.70471	80.5882	19.4118
Least Developed Countries	Haiti	1998	2.18184	79.3002	20.6998
Least Developed Countries	Haiti	1999	2.71025	77.0639	22.9361
Least Developed Countries	Haiti	2000	0.870059	80.85	19.15
Least Developed Countries	Haiti	2001	-0.342748	80.88	19.12
Least Developed Countries	Haiti	2002	1.05182	79.08	20.92
Least Developed Countries	Haiti	2003	3.48078	79.02	20.98
Least Developed Countries	Haiti	2004	-1.31786	81.11	18.89
Least Developed Countries	Haiti	2005	3.07217	81.11	18.89
Least Developed Countries	Haiti	2006	1.76875	81.37	18.63
Least Developed Countries	Haiti	2007	4.70653	79.26	20.74
Least Developed Countries	Haiti	2008	2.65803	79.64	20.36
Least Developed Countries	Haiti	2009	5.89038	80.33	19.67
Least Developed Countries	Haiti	2010	-5.65151	78.99	21.01
Least Developed Countries	Haiti	2011	5.09821	79.01	20.99
Least Developed Countries	Haiti	2012	0.502424	82.19	17.81
Least Developed Countries	Haiti	2013	4.32478	80.39	19.61
Least Developed Countries	Haiti	2014	1.72257	77.77	22.23
Least Developed Countries	Haiti	2015	2.56251	76.12	23.88
Least Developed Countries	Haiti	2016	1.81247	76.13	23.87
Least Developed Countries	Haiti	2017	2.51027	76.17	23.83
Least Developed Countries	Haiti	2018	1.66781	76.25	23.75
Least Developed Countries	Haiti	2019	-1.6846	76.4	23.6
Developing Countries	Honduras	1990	2.79175	70.1291	29.8709
Developing Countries	Honduras	1991	-3.31931	70.2019	29.7981
Developing Countries	Honduras	1992	6.07369	67.7491	32.2509
Developing Countries	Honduras	1993	6.49572	66.725	33.275
Developing Countries	Honduras	1994	0.211903	63.9469	36.0531
Developing Countries	Honduras	1995	6.1893	62.9697	37.0303
Developing Countries	Honduras	1996	1.87078	62.6306	37.3694
Developing Countries	Honduras	1997	4.59808	65.3815	34.6185
Developing Countries	Honduras	1998	3.59023	62.873	37.127
Developing Countries	Honduras	1999	-0.735651	53.7641	46.2359
Developing Countries	Honduras	2000	7.29129	55.24	44.76
Developing Countries	Honduras	2001	2.72319	50.4	49.6
Developing Countries	Honduras	2002	3.75434	49.76	50.24
Developing Countries	Honduras	2003	4.54704	47.94	52.06
Developing Countries	Honduras	2004	6.2323	46.7	53.3
Developing Countries	Honduras	2005	6.0506	51.62	48.38
Developing Countries	Honduras	2006	6.56724	52.49	47.51
Developing Countries	Honduras	2007	6.18833	50.87	49.13
Developing Countries	Honduras	2008	4.2316	50.32	49.68
Developing Countries	Honduras	2009	-2.43163	51.33	48.67
Developing Countries	Honduras	2010	3.73114	52.16	47.84
Developing Countries	Honduras	2011	3.83569	51.92	48.08
Developing Countries	Honduras	2012	4.12869	52.27	47.73
Developing Countries	Honduras	2013	2.79156	51.07	48.93
Developing Countries	Honduras	2014	3.05808	53.63	46.37
Developing Countries	Honduras	2015	3.84008	52.68	47.32
Developing Countries	Honduras	2016	3.89297	52.77	47.23
Developing Countries	Honduras	2017	4.84291	45.92	54.08
Developing Countries	Honduras	2018	3.84499	49.76	50.24
Developing Countries	Honduras	2019	2.65307	45.96	54.04
Developed Countries	Hungary	1990	0.19443	3.85667	96.1433
Developed Countries	Hungary	1991	0.17576	4.27666	95.7233
Developed Countries	Hungary	1992	-3.06418	4.8861	95.1139
Developed Countries	Hungary	1993	-0.576109	5.04624	94.9538
Developed Countries	Hungary	1994	2.94715	5.10692	94.8931
Developed Countries	Hungary	1995	1.48953	5.4176	94.5824
Developed Countries	Hungary	1996	0.08241	5.14334	94.8567
Developed Countries	Hungary	1997	3.14313	5.23053	94.7695
Developed Countries	Hungary	1998	3.9	5.18875	94.8113
Developed Countries	Hungary	1999	3.07103	5.15847	94.8415
Developed Countries	Hungary	2000	4.47919	5.17	94.83
Developed Countries	Hungary	2001	4.07409	5.12	94.88
Developed Countries	Hungary	2002	4.74128	5.17	94.83
Developed Countries	Hungary	2003	4.08452	5.01	94.99
Developed Countries	Hungary	2004	5.00045	4.63	95.37
Developed Countries	Hungary	2005	4.29528	7.29	92.71
Developed Countries	Hungary	2006	3.94777	7.86	92.14
Developed Countries	Hungary	2007	0.276981	9	91
Developed Countries	Hungary	2008	1.00646	8.96	91.04
Developed Countries	Hungary	2009	-6.59547	12.29	87.71
Developed Countries	Hungary	2010	1.08312	13.46	86.54
Developed Countries	Hungary	2011	1.86016	14.74	85.26
Developed Countries	Hungary	2012	-1.25775	16.47	83.53
Developed Countries	Hungary	2013	1.80636	17.18	82.82
Developed Countries	Hungary	2014	4.22373	15.72	84.28
Developed Countries	Hungary	2015	3.70326	15.6	84.4
Developed Countries	Hungary	2016	2.19196	15.34	84.66
Developed Countries	Hungary	2017	4.26856	14.54	85.46
Developed Countries	Hungary	2018	5.3595	13.58	86.42
Developed Countries	Hungary	2019	4.55406	13.64	86.36
Developing Countries	India	1990	5.53345	58.6529	41.3471
Developing Countries	India	1991	1.05683	57.6048	42.3952
Developing Countries	India	1992	5.4824	57.2306	42.7694
Developing Countries	India	1993	4.75078	56.9834	43.0166
Developing Countries	India	1994	6.65892	55.5572	44.4428
Developing Countries	India	1995	7.57449	54.4841	45.5159
Developing Countries	India	1996	7.54952	53.7674	46.2326
Developing Countries	India	1997	4.04982	52.4881	47.5119
Developing Countries	India	1998	6.18442	52.7123	47.2877
Developing Countries	India	1999	8.84576	51.7173	48.2827
Developing Countries	India	2000	3.84099	46.88	53.12
Developing Countries	India	2001	4.82397	47.11	52.89
Developing Countries	India	2002	3.80398	45.75	54.25
Developing Countries	India	2003	7.86038	45.63	54.37
Developing Countries	India	2004	7.92294	44.92	55.08
Developing Countries	India	2005	7.92343	44.16	55.84
Developing Countries	India	2006	8.06073	43.16	56.84
Developing Countries	India	2007	7.66082	41.53	58.47
Developing Countries	India	2008	3.0867	39.37	60.63
Developing Countries	India	2009	7.86189	37.41	62.59
Developing Countries	India	2010	8.49758	36.16	63.84
Developing Countries	India	2011	5.24132	35.01	64.99
Developing Countries	India	2012	5.45639	34.75	65.25
Developing Countries	India	2013	6.38611	34.85	65.15
Developing Countries	India	2014	7.41023	33.85	66.15
Developing Countries	India	2015	7.99625	33.4	66.6
Developing Countries	India	2016	8.25631	33.02	66.98
Developing Countries	India	2017	6.79538	32.41	67.59
Developing Countries	India	2018	6.45385	32.82	67.18
Developing Countries	India	2019	3.73792	32.93	67.07
Developing Countries	Indonesia	1990	7.22433	58.5975	41.4025
Developing Countries	Indonesia	1991	6.77582	57.8287	42.1713
Developing Countries	Indonesia	1992	6.49751	56.8208	43.1792
Developing Countries	Indonesia	1993	6.49641	55.433	44.567
Developing Countries	Indonesia	1994	7.53997	52.8138	47.1862
Developing Countries	Indonesia	1995	8.22001	50.0982	49.9018
Developing Countries	Indonesia	1996	7.81819	48.7504	51.2496
Developing Countries	Indonesia	1997	4.69988	47.0874	52.9126
Developing Countries	Indonesia	1998	-13.1267	48.2996	51.7004
Developing Countries	Indonesia	1999	0.791126	45.0787	54.9213
Developing Countries	Indonesia	2000	4.92007	45.62	54.38
Developing Countries	Indonesia	2001	3.64347	44.33	55.67
Developing Countries	Indonesia	2002	4.49948	44.66	55.34
Developing Countries	Indonesia	2003	4.78037	43	57
Developing Countries	Indonesia	2004	5.03087	41.46	58.54
Developing Countries	Indonesia	2005	5.69257	41.57	58.43
Developing Countries	Indonesia	2006	5.50095	40.07	59.93
Developing Countries	Indonesia	2007	6.34502	40.01	59.99
Developing Countries	Indonesia	2008	6.0137	41.12	58.88
Developing Countries	Indonesia	2009	4.62887	38.18	61.82
Developing Countries	Indonesia	2010	6.22385	34.81	65.19
Developing Countries	Indonesia	2011	6.16978	30.92	69.08
Developing Countries	Indonesia	2012	6.03005	28.78	71.22
Developing Countries	Indonesia	2013	5.55726	29.7	70.3
Developing Countries	Indonesia	2014	5.00667	28.32	71.68
Developing Countries	Indonesia	2015	4.87632	26.69	73.31
Developing Countries	Indonesia	2016	5.03307	28.24	71.76
Developing Countries	Indonesia	2017	5.06979	26.15	73.85
Developing Countries	Indonesia	2018	5.17429	21.05	78.95
Developing Countries	Indonesia	2019	5.01929	19.09	80.91
Developing Countries	Iran, Islamic Rep.	1990	13.5949	1.23836	98.7616
Developing Countries	Iran, Islamic Rep.	1991	12.7161	1.22692	98.7731
Developing Countries	Iran, Islamic Rep.	1992	3.29798	1.44947	98.5505
Developing Countries	Iran, Islamic Rep.	1993	-1.47101	1.52815	98.4719
Developing Countries	Iran, Islamic Rep.	1994	-1.69829	1.08697	98.913
Developing Countries	Iran, Islamic Rep.	1995	2.40104	1.01809	98.9819
Developing Countries	Iran, Islamic Rep.	1996	6.35053	1.03227	98.9677
Developing Countries	Iran, Islamic Rep.	1997	1.3504	0.898424	99.1016
Developing Countries	Iran, Islamic Rep.	1998	2.08001	0.841575	99.1584
Developing Countries	Iran, Islamic Rep.	1999	2.0027	0.585859	99.4141
Developing Countries	Iran, Islamic Rep.	2000	5.84553	0.44	99.56
Developing Countries	Iran, Islamic Rep.	2001	2.39217	0.52	99.48
Developing Countries	Iran, Islamic Rep.	2002	8.07883	0.67	99.33
Developing Countries	Iran, Islamic Rep.	2003	8.6393	0.83	99.17
Developing Countries	Iran, Islamic Rep.	2004	4.33667	0.74	99.26
Developing Countries	Iran, Islamic Rep.	2005	3.1898	1.4	98.6
Developing Countries	Iran, Islamic Rep.	2006	4.9998	1.4	98.6
Developing Countries	Iran, Islamic Rep.	2007	8.15577	1.3	98.7
Developing Countries	Iran, Islamic Rep.	2008	0.250857	0.7	99.3
Developing Countries	Iran, Islamic Rep.	2009	1.00739	0.78	99.22
Developing Countries	Iran, Islamic Rep.	2010	5.79794	0.9	99.1
Developing Countries	Iran, Islamic Rep.	2011	2.64572	0.92	99.08
Developing Countries	Iran, Islamic Rep.	2012	-3.74717	0.93	99.07
Developing Countries	Iran, Islamic Rep.	2013	-1.52198	0.99	99.01
Developing Countries	Iran, Islamic Rep.	2014	4.98478	0.93	99.07
Developing Countries	Iran, Islamic Rep.	2015	-1.42488	0.91	99.09
Developing Countries	Iran, Islamic Rep.	2016	8.81509	1.04	98.96
Developing Countries	Iran, Islamic Rep.	2017	2.75851	0.98	99.02
Developing Countries	Iran, Islamic Rep.	2018	-2.25386	1	99
Developing Countries	Iran, Islamic Rep.	2019	-1.3402	0.98	99.02
Developing Countries	Iraq	1990	57.8178	1.59633	98.4037
Developing Countries	Iraq	1991	-64.0471	0.746342	99.2537
Developing Countries	Iraq	1992	32.5922	0.490535	99.5095
Developing Countries	Iraq	1993	30.2898	0.38934	99.6107
Developing Countries	Iraq	1994	3.85453	0.357379	99.6426
Developing Countries	Iraq	1995	2.12002	0.373227	99.6268
Developing Countries	Iraq	1996	11.0208	0.350158	99.6498
Developing Countries	Iraq	1997	21.2379	0.362383	99.6376
Developing Countries	Iraq	1998	34.8571	0.39014	99.6099
Developing Countries	Iraq	1999	17.5823	0.384234	99.6158
Developing Countries	Iraq	2000	16.9217	0.36	99.64
Developing Countries	Iraq	2001	1.76148	0.35	99.65
Developing Countries	Iraq	2002	-8.19847	0.31	99.69
Developing Countries	Iraq	2003	-36.6582	0.35	99.65
Developing Countries	Iraq	2004	53.3818	0.36	99.64
Developing Countries	Iraq	2005	1.67189	2.43	97.57
Developing Countries	Iraq	2006	5.6463	2.56	97.44
Developing Countries	Iraq	2007	1.88557	2	98
Developing Countries	Iraq	2008	8.22811	1.15	98.85
Developing Countries	Iraq	2009	3.3793	1.21	98.79
Developing Countries	Iraq	2010	6.40256	1.67	98.33
Developing Countries	Iraq	2011	7.54647	1.14	98.86
Developing Countries	Iraq	2012	13.9364	1.3	98.7
Developing Countries	Iraq	2013	7.62857	1.46	98.54
Developing Countries	Iraq	2014	0.197017	1	99
Developing Countries	Iraq	2015	4.72286	0.82	99.18
Developing Countries	Iraq	2016	13.7874	0.94	99.06
Developing Countries	Iraq	2017	-1.81975	0.57	99.43
Developing Countries	Iraq	2018	2.63385	0.49	99.51
Developing Countries	Iraq	2019	5.51379	0.43	99.57
Developed Countries	Ireland	1990	8.46653	2.27978	97.7202
Developed Countries	Ireland	1991	1.92964	2.22918	97.7708
Developed Countries	Ireland	1992	3.34327	2.15873	97.8413
Developed Countries	Ireland	1993	2.69261	2.10705	97.893
Developed Countries	Ireland	1994	5.75583	2.17558	97.8244
Developed Countries	Ireland	1995	9.63442	1.92244	98.0776
Developed Countries	Ireland	1996	7.37323	1.93475	98.0652
Developed Countries	Ireland	1997	11.0149	1.90074	98.0993
Developed Countries	Ireland	1998	8.7572	2.27773	97.7223
Developed Countries	Ireland	1999	10.5225	2.05685	97.9432
Developed Countries	Ireland	2000	9.39942	2.04	97.96
Developed Countries	Ireland	2001	5.30448	1.97	98.03
Developed Countries	Ireland	2002	5.89623	2.25	97.75
Developed Countries	Ireland	2003	3.00958	2.01	97.99
Developed Countries	Ireland	2004	6.78587	2.31	97.69
Developed Countries	Ireland	2005	5.73621	2.89	97.11
Developed Countries	Ireland	2006	4.9805	3.23	96.77
Developed Countries	Ireland	2007	5.30547	3.57	96.43
Developed Countries	Ireland	2008	-4.4866	4.21	95.79
[truncated: 2,561 more rows]
